# Supplementary material for: Putative Transcriptomic Biomarkers in the Inflammatory Cytokine Pathway Differentiate Major Depressive Disorder Patients from Control Subjects and Bipolar Disorder Patients
Source: PLoS One. 2014 Mar 11;9(3):e91076. doi: 10.1371/journal.pone.0091076 (PMC3949789; doi:10.1371/journal.pone.0091076)
Supplement: Table S1 — A table showing raw C t values generated for our genes of interest in our total subject sample. (XLS) [file pone.0091076.s002.xls]

## Sheet: Sheet1
Subject Group	ABCF1	BCL6	C3	C4A	C5	CCL1	CCL11	CCL13	CCL15	CCL16	CCL17	CCL18	CCL19	CCL2	CCL20	CCL21	CCL23	CCL24	CCL25	CCL26	CCL3	CCL4	CCL5	CCL7	CCL8	CCR1	CCR2	CCR3	CCR4	CCR5	CCR6	CCR7	CCR8	CCR9	CEBPB	CRP	CX3CR1	CXCL1	CXCL10	CXCL11	CXCL12	CXCL13	CXCL14	CXCL2	CXCL3	CXCL5	CXCL6	CXCL9	CARD18
MDD	24.43	20.93	32.74	28.68	29.81	Undetermined	Undetermined	Undetermined	Undetermined	34.6	Undetermined	Undetermined	Undetermined	31.56	33.33	Undetermined	29.94	27.73	25.66	Undetermined	27.18	23.82	21.76	Undetermined	Undetermined	22.36	24.36	23.87	24.77	25.92	27.19	23.96	31.98	30.3	23.71	Undetermined	27.25	27.25	31.99	33.72	34.56	32.21	Undetermined	34.91	32.91	26.65	29.92	31.83	Undetermined
MDD	24.38	22.13	33.41	27.5	28.17	Undetermined	Undetermined	Undetermined	32.67	31.64	Undetermined	Undetermined	36.39	29.56	31.5	Undetermined	28.4	27.85	26.34	36.64	27.48	23.9	22.86	33.72	39	23.44	25.21	25.33	26.84	25.55	25.75	23.03	30.33	28.95	24.87	Undetermined	26.77	27.81	30.24	Undetermined	34.39	32.62	Undetermined	32.85	31.52	28.43	31.02	32.29	Undetermined
MDD	24.73	23.61	30.99	27.42	28.58	33.28	Undetermined	Undetermined	32.54	32.39	Undetermined	Undetermined	33.05	30.61	Undetermined	Undetermined	31.19	28.32	26.54	Undetermined	27.84	24.31	23	Undetermined	33.22	23.8	25.63	25.59	26.91	26.49	27.14	23.13	29.78	28.49	24.64	Undetermined	25.49	27.87	30.44	Undetermined	34.19	33.49	Undetermined	32.81	Undetermined	29.41	30.46	30.64	Undetermined
MDD	24.97	22.24	33.91	29.91	29.15	33.17	Undetermined	Undetermined	Undetermined	32.42	Undetermined	Undetermined	Undetermined	31.56	Undetermined	Undetermined	29.43	26.92	30.99	Undetermined	28.73	23.62	24.29	Undetermined	Undetermined	23.34	26.62	25.41	27.23	25.66	26.71	24.79	30.87	29.19	26.48	Undetermined	26.79	27.67	29.37	Undetermined	34.36	Undetermined	Undetermined	32.35	31.69	29.34	30.83	31.58	Undetermined
MDD	24.27	20.23	31.39	28.49	27.45	34.73	Undetermined	Undetermined	Undetermined	31.58	Undetermined	Undetermined	Undetermined	29.32	30.61	33.51	28.39	32.56	24.91	36.65	29.89	24.15	23.42	Undetermined	33.37	22.63	26.49	26.53	27.17	25.4	27.66	24.29	31.76	29.57	23.7	Undetermined	25.61	26.84	28.71	31.41	Undetermined	36.65	Undetermined	34.65	32.91	28.94	31.22	30.63	Undetermined
MDD	23.75	20.97	31.36	28.15	27.58	Undetermined	Undetermined	Undetermined	31.82	31.05	Undetermined	31.73	32.81	30.68	36.93	Undetermined	29.49	28.03	24.71	35.96	26.54	22.82	21.57	Undetermined	Undetermined	22.88	24.78	23.58	24.97	25.69	25.67	22.8	29.71	27.52	23.46	Undetermined	24.72	27.38	Undetermined	Undetermined	34.96	33.3	Undetermined	32.95	32.44	30.13	31.75	32.87	Undetermined
MDD	23.52	21.87	Undetermined	30.14	28.72	Undetermined	Undetermined	Undetermined	Undetermined	31.72	Undetermined	Undetermined	33.36	30.76	33.33	Undetermined	30.81	27.48	25.19	34.63	28.21	24.77	23.59	Undetermined	Undetermined	23.62	25.19	24.75	27.65	25.81	27.13	23.02	31.99	30.59	24.3	Undetermined	26.24	27.56	29.54	32.9	Undetermined	Undetermined	35.53	33.82	33.21	29.95	36.33	32.01	Undetermined
MDD	23.59	21.94	31.65	29.59	27.48	Undetermined	Undetermined	Undetermined	Undetermined	30.9	Undetermined	32.57	36.07	30.84	30.68	Undetermined	29.47	27.54	25.83	32.58	28.25	23.02	22.31	Undetermined	33.61	22.66	25.04	24.95	25.16	25.28	24.87	22.33	29.55	28.15	24.1	Undetermined	25.27	27.39	29.42	32.43	Undetermined	32.94	34.5	32.44	31.9	28.53	33.66	31.57	36.9
MDD	23.18	20.43	Undetermined	27.25	26.91	31.73	Undetermined	33.24	Undetermined	32.15	Undetermined	Undetermined	Undetermined	28.42	31.39	Undetermined	30.57	27.95	24.56	35.71	28.89	22.63	21.71	35.83	32.61	23.45	24.18	25.73	26.02	25.12	25.24	22.32	30.16	28.46	23.35	Undetermined	25.16	26.26	27.76	34.75	Undetermined	33.25	Undetermined	30.34	31.52	27.52	28.57	28.96	Undetermined
MDD	23.52	21.43	32.33	27.73	27.57	Undetermined	Undetermined	Undetermined	Undetermined	32.31	Undetermined	32.47	Undetermined	31.32	32.32	Undetermined	28	28.4	26.83	Undetermined	26.33	22.5	21.83	Undetermined	Undetermined	22.61	24.44	22.26	26.2	24.56	24.93	21.83	30.87	27.95	23.59	Undetermined	24.57	26.56	29.18	Undetermined	33.97	33.32	Undetermined	32.95	34.26	27.4	29.38	32.71	Undetermined
MDD	22.85	20.64	31.71	28.52	27.25	33.21	Undetermined	Undetermined	33.18	32.72	Undetermined	Undetermined	Undetermined	30.3	32.53	32.44	28.2	27.27	25.83	30.42	28.75	25.8	23.22	Undetermined	Undetermined	23.55	24.14	23.65	26.31	26.44	25.51	21.8	31.12	27.32	23.14	Undetermined	24.76	26.15	29.99	Undetermined	34.4	34.27	32.65	35.64	Undetermined	27.76	31.97	32.91	Undetermined
MDD	23.99	22.15	32.76	27.23	28.97	33.74	Undetermined	Undetermined16	Undetermined	32.7	Undetermined	31.72	32.54	30.89	Undetermined45	Undetermined	31.17	27.93	26.24	Undetermined	27.75	23.87	21.77	Undetermined	Undetermined	23.5	24.82	23.9	25.65	24.78	25.89	23.79	31.62	29.61	24.36	Undetermined	26.14	27.63	30.7	32.61	33.6	32.93	Undetermined	Undetermined	Undetermined	27	31.99	36.72	Undetermined
MDD	24.49	21.64	33.19	29.56	29.39	32.55	Undetermined	Undetermined	31.65	32.82	Undetermined	Undetermined	Undetermined	30.77	Undetermined39	33.29	30.73	27.98	26.73	35.56	28.52	24.43	22.44	Undetermined71	Undetermined	23.85	25.57	27.3	28.49	26.76	27.81	25.98	32.27	29.89	23.62	Undetermined	24.79	27.37	34.91	Undetermined	33.22	32.8	Undetermined	35.57	Undetermined	30.9	31.88	31.15	Undetermined
MDD	23.49	21.44	32.59	29.42	27.66	32.26	Undetermined	Undetermined	Undetermined	32.21	Undetermined	Undetermined	32.68	30.4	31.61	32.37	29.65	28.7	28.77	Undetermined24	29.17	24.54	22.34	36.94	33	23.62	24.78	24.59	27.28	25.85	26.23	23.29	32.96	28.55	24.52	Undetermined	26.18	27.98	29.96	32.53	35.31	34.23	36.85	34.1	Undetermined	29.95	31.25	30.48	Undetermined
MDD	22.87	20.19	31.2	27.7	26.13	33.23	Undetermined	33.36	Undetermined	30.75	33.79	33.19	33.64	28.98	31	Undetermined	28.94	27.43	24.67	35.86	27.82	23.48	22.93	33.9	32.45	20.51	22.48	22.15	23.48	24.16	23.88	20.75	28.19	27.19	22.6	Undetermined	25.22	25.32	27.19	31.21	Undetermined	32.46	Undetermined	30.44	32.01	26.7	28.39	29.22	Undetermined
MDD	24.54	21.67	31.85	28.63	27.43	32.93	Undetermined	33.33	Undetermined	31.52	Undetermined	Undetermined	34.21	29.76	31.67	Undetermined	28.71	27.65	27.39	35.12	28.62	23.89	22.57	Undetermined	33.86	22.15	23.75	24.49	25.33	25.84	25.63	23.16	28.61	28.58	23.17	Undetermined	25.51	25.84	28.14	31.39	Undetermined	32.57	Undetermined	31.26	34	25.93	29.96	29.76	Undetermined
MDD	23.25	20.86	31.92	27.42	26.99	Undetermined	Undetermined	Undetermined	Undetermined	32.95	Undetermined	33.4	33.22	29.43	30.91	33.68	29.4	28.91	32.23	Undetermined	28.71	24.97	23.02	Undetermined	31.48	22.63	23.87	24.25	26.16	26.88	26	21.99	31.72	28.78	23.47	Undetermined	25.88	26.01	28.34	31.59	Undetermined	Undetermined	Undetermined	32.48	Undetermined	27.33	29.67	32.37	Undetermined
MDD	23.88	20.83	31.25	28.61	26.67	Undetermined18	Undetermined	Undetermined	31.29	29.94	Undetermined	31.68	33.74	29.13	31.69	Undetermined	28.48	28.01	26.53	34.59	26.15	22.34	21.32	Undetermined	32.27	21.7	24.12	23.37	25.23	24.91	25.56	21.87	30.54	27.82	22.79	Undetermined	24.43	25.98	28.99	32.63	Undetermined	31.75	Undetermined	30.95	32.03	26.91	29.91	29.51	Undetermined
MDD	22.71	20.22	30.56	27.85	25.76	33.45	Undetermined	Undetermined	Undetermined	30.38	Undetermined	31.11	31.96	29.46	30.41	Undetermined	28.65	28.67	29.11	35.32	27.42	22.87	21.44	38	31.98	21.52	22.2	22.48	24.45	24.42	24.23	20.92	29.35	26.78	21.95	Undetermined	23.75	24.45	29.25	33.66	33.5	31.75	Undetermined	30.67	31.3	25.46	28.29	29.67	Undetermined
MDD	23.64	20.57	31.28	25.21	27	Undetermined	Undetermined	Undetermined	31.31	30.97	Undetermined	Undetermined	31.84	30.94	32.79	31.7	25.31	27.92	29.84	35.64	26.78	23.94	21.92	Undetermined	Undetermined	20.97	24.3	22.45	24.9	25.33	25.19	21.57	29.57	26.37	21.95	Undetermined	23.75	25.27	30.48	32.71	Undetermined	32.62	Undetermined	32.38	32.8	27.39	30.03	30.96	Undetermined
MDD	23.05	19.34	Undetermined	26.42	26.7	32.86	Undetermined	34.35	Undetermined	32.34	32.55	33.27	31.36	28.87	31.87	Undetermined	28.61	28.28	27.77	35.25	28.29	24.02	22.14	Undetermined	32.46	20.35	22.2	23.01	24.45	25.34	25.35	21.2	27.8	27.58	21.14	Undetermined	24.42	23.95	28.55	32.79	33.88	32.85	32.48	30.88	32.29	26.62	27.38	29.3	Undetermined
MDD	24.16	20.56	30.45	25.64	27.51	Undetermined	Undetermined	Undetermined	Undetermined	31.74	Undetermined	Undetermined	33.87	29.6	32.67	Undetermined	29.62	27.91	26.8	35	27.59	23.59	21.68	35.27	31.26	22.22	23.88	23.34	26.62	25.97	25.75	22.52	33.26	28.89	22.97	Undetermined	24.28	27.19	29.82	Undetermined	Undetermined	32.88	Undetermined	Undetermined	Undetermined	26.69	31.12	31.7	Undetermined
MDD	21.51	22.31	31.14	28.68	26.43	33.02	Undetermined	36.06	33.7	31.09	35.92	Undetermined	31.28	29.99	30.28	Undetermined	28.77	27.72	24.01	33.48	26.96	22.83	21.26	33.92	31.71	22.34	22.4	23.32	24.4	23.54	24.14	20.31	29.15	27.15	23.95	Undetermined	24.19	27.69	30.11	Undetermined	34.39	31.47	35.82	31.5	Undetermined	27.14	30.72	29.83	Undetermined
MDD	23.02	19.66	29.9	28.4	26.72	32.23	35.57	33.53	31.74	30.98	33.2	31.92	32.62	29.53	29.49	Undetermined	26.74	28.22	26.91	35.34	26.98	23.32	21.58	35.45	32.34	20.99	21.98	22.55	24.74	23.96	24.21	21.66	28.8	27.32	22.28	Undetermined	24.46	25.44	30.04	31.56	Undetermined	34.92	34.49	31.96	31.73	26.36	29.52	30.58	35.52
MDD	23.5	19.79	30.89	26.84	27.43	32.71	Undetermined	Undetermined	31.34	31.52	32.32	31.81	31.61	32.69	30.2	32.4	28.64	28.2	27.88	35.95	28.54	24.27	21.67	Undetermined	Undetermined	21.24	23.64	23.25	24.99	26.68	24.97	21.55	29.78	27.75	21.63	Undetermined	24.34	24.79	32.37	Undetermined	34.34	31.64	Undetermined	31.79	33.57	26.24	28.92	Undetermined	Undetermined
MDD	23.6	20.69	30.8	28.43	27	32.61	Undetermined	36.81	32.81	30.9	Undetermined	Undetermined	31.9	28.84	33	Undetermined	28.98	28.21	26.77	35.23	26.33	22.32	20.64	Undetermined	31.11	22.52	24.11	23.18	24.88	24.5	25.7	22.02	30.43	28.71	22.36	Undetermined	23.47	25.38	29.63	33.35	Undetermined	31.79	Undetermined	31.78	31.81	26.09	29.52	30.2	Undetermined
MDD	23.68	20.98	30.71	28.57	28.15	Undetermined	Undetermined	Undetermined	32.94	31.77	Undetermined	Undetermined	32.76	30.02	32.43	Undetermined	29.51	26.81	30.56	Undetermined	28.1	23.5	21.31	Undetermined	34.92	23.48	24.68	22.82	26.14	25.8	26.44	22.81	31.71	28.41	22.67	Undetermined	23.83	26.47	31.37	Undetermined	Undetermined	32.25	Undetermined	32.99	33.81	27.32	30.72	30.38	Undetermined
MDD	24.36	19.99	30.84	28.29	27.74	32.59	Undetermined	Undetermined	33.2	32.05	Undetermined	32.96	Undetermined	32.73	30.44	Undetermined	28.72	29.21	27.84	Undetermined	28.5	24.29	22.11	Undetermined	Undetermined	23.17	23.76	24.73	26.28	26.46	25.57	22.8	32.01	27.28	23.4	33.54	24.82	27.11	32.6	Undetermined	Undetermined	32.84	Undetermined	32.54	33.36	26.78	32.28	Undetermined	Undetermined
MDD	23.8	20.72	33.34	26.93	27.83	32.58	Undetermined	Undetermined	31.33	30.46	Undetermined	Undetermined	31.88	29.93	31.59	Undetermined	27.53	28.64	26.36	34.59	27.77	24.34	23.23	Undetermined	33.76	22.45	24.78	23.57	27.19	27.03	26.26	22.79	31.71	27.61	23.12	Undetermined	25.84	26	29.98	33.23	36.01	33.53	.	33	Undetermined	28.12	29.88	30.24	Undetermined
MDD	25.17	21.26	Undetermined	29.3	28.58	Undetermined	Undetermined	Undetermined	Undetermined	33.21	34.42	33.09	Undetermined	29.31	Undetermined	33.61	29.59	29.7	29.21	36.54	29.23	24.74	23.13	Undetermined	Undetermined	22.25	24.69	25.41	26.93	27.13	27.15	24.66	31.49	29.83	24.16	Undetermined	27	26.87	34.21	Undetermined	34.64	34.13	.	33	36.27	27.95	33.4	33.25	Undetermined
MDD	23.7	21.24	30.62	28.54	27.89	33.75	Undetermined	Undetermined	Undetermined	34.49	Undetermined	Undetermined	Undetermined	31.6	35.2	Undetermined	27.64	28.46	27.38	35.39	28.72	23.84	21.49	Undetermined	32.86	23.57	24.85	23.62	26.6	24.8	26.45	23.33	32.5	29.12	23.55	Undetermined	25.29	26.59	31.64	Undetermined	Undetermined	Undetermined	Undetermined	32.91	31.7	27.54	29.79	31.39	Undetermined
MDD	23.85	21.35	33.18	27.38	27.99	33.45	Undetermined	Undetermined	33.12	31.39	36.78	Undetermined	33.92	30.97	36.39	Undetermined	29.48	28.81	25.52	35.1	27.23	23.28	21.98	Undetermined	Undetermined	23.17	24.93	25.37	26.76	24.69	26.36	23.9	31.69	29.57	24.46	Undetermined	24.74	27.08	29.88	32.29	Undetermined	Undetermined	Undetermined	34.51	33.57	28.45	31.16	30.4	34.91
MDD	23.9	20.89	31.92	27.4	28.01	Undetermined	Undetermined	Undetermined	32.96	31.38	Undetermined	Undetermined	32.79	31.38	Undetermined	Undetermined	28.25	28.47	24.57	35.07	27.72	23.7	21.89	Undetermined	32.93	23.32	24.63	24.55	26.18	24.98	26.31	23.5	31.74	28.47	24.16	Undetermined	25	27.62	31.45	33.2	33.5	32.51	Undetermined	32.47	31.66	28.36	31.54	32.8	Undetermined
MDD	24.65	21.44	32.24	29.52	29.25	33.46	Undetermined	36.22	Undetermined	32.45	Undetermined	Undetermined	33.96	29.82	32.6	Undetermined	30.89	28.99	26.41	34.31	28.47	24.27	21.87	35.56	34.14	23.44	24.82	24.45	26.46	25.22	27.25	23.75	31.21	29.41	24.6	Undetermined	26.33	27.03	31.85	33.16	32.29	33.69	36.68	35.49	34.16	28.38	31.52	31.37	Undetermined
MDD	23.83	21.97	37	28.53	28.39	34.09	Undetermined	Undetermined	33.09	31.51	Undetermined	Undetermined	32.89	30.87	33.76	33.64	28.22	28.37	26.28	35.59	28.64	23.88	22.43	Undetermined	34.6	23.92	25.08	24.14	26.13	26.35	27.27	23.38	30.67	28.87	24.21	Undetermined	25.96	27.24	30.46	Undetermined	Undetermined	35	Undetermined	Undetermined	32.52	28.66	30.47	30.85	Undetermined
MDD	25.45	22.6	32.62	29.26	30.26	Undetermined	Undetermined	33.91	Undetermined	32.13	Undetermined	Undetermined	Undetermined	30.19	33.64	Undetermined	29.96	28.26	26.57	35.26	30.43	25.63	24.49	Undetermined	Undetermined	24.52	25.87	26.39	28.58	27.38	27.7	25.75	32.71	28.33	25.41	Undetermined	26.85	28.48	31.37	Undetermined	34.87	Undetermined	Undetermined	32.42	Undetermined	29.14	30.81	31.68	Undetermined
MDD	22.38	20.24	30.69	26.42	26.65	31.79	Undetermined	Undetermined	Undetermined	29.85	Undetermined	Undetermined	32.63	31.61	29.7	Undetermined	26.61	29.17	30.29	35.49	26.58	22.31	20.48	Undetermined	31.47	22.27	23.58	22.79	25.64	23.74	24.9	21.68	31.5	27.82	23.34	Undetermined	23.38	25.84	28.72	Undetermined	Undetermined	31.93	36.31	32.17	32.86	25.98	28.94	28.63	.
MDD	24.63	21.88	33.45	29.18	28.15	Undetermined	Undetermined	Undetermined	Undetermined	32.71	Undetermined	36.16	33.66	29.72	33.53	33.68	29.23	28.84	26.22	34.69	29.38	24.57	23.23	Undetermined	33.58	23.12	24.89	25.43	25.87	25.61	26.87	24.45	30.28	30.17	24.35	Undetermined	25.71	27.87	32.52	Undetermined	Undetermined	36.17	Undetermined	32.62	Undetermined	28.93	31.63	33	Undetermined
MDD	24.36	21.52	34.36	29.87	28.01	34.19	Undetermined	36.61	Undetermined	33	Undetermined	33.95	31.99	27.83	36.67	33.92	30.33	28.64	26.24	35.35	27.93	23.4	22.72	Undetermined	31.36	22.33	24.65	25.13	26.97	26.29	26.6	23.86	31.95	29.28	24.27	Undetermined	26.05	26.94	28.68	35.64	35.02	32.41	32.94	32.84	32.16	27.25	29.67	29.77	Undetermined
MDD	22.84	20.72	35.88	24.62	27.5	32.31	Undetermined	33.36	33.38	31.82	Undetermined	Undetermined	32.66	28.85	33.85	Undetermined	26.65	30.39	26.65	Undetermined	26.25	22.68	20.96	34.06	31.92	21.99	24.03	22.53	25.18	24.58	25.51	22.39	29.6	28.85	23.41	Undetermined	23.39	26.27	28.58	Undetermined	33.61	33.47	Undetermined	31.57	31.5	27.47	30.47	30.15	Undetermined
MDD	24.71	21.56	32.01	27.97	27.69	Undetermined	Undetermined	.	33.44	31.94	Undetermined	Undetermined	33.96	31.69	33.62	Undetermined	29.67	28.31	26.19	35.74	28.28	23.77	22.7	Undetermined	33.6	22.55	25.08	24.92	27.84	26.54	26.87	24.25	31.51	29.67	23.75	Undetermined	25.82	27.05	30.86	Undetermined	Undetermined	34.76	Undetermined	34.43	32.41	27.92	31.49	32.38	Undetermined
MDD	24.39	21.13	32.18	28.9	28.72	Undetermined	Undetermined	Undetermined	Undetermined	32.3	36.6	32.8	32.25	29.47	33.77	Undetermined	30.94	28.15	25.77	35.32	27.56	24.1	22.8	Undetermined	34.74	22.48	24.98	23.98	26.62	25.61	26.58	23.44	31.92	30.5	23.51	Undetermined	25.95	26.6	30.44	Undetermined	Undetermined	32.96	36.36	Undetermined	33.53	28.51	31.4	31.77	Undetermined
MDD	24.65	21.34	32.27	29.18	28.33	Undetermined	Undetermined	Undetermined	Undetermined	32.67	36.63	Undetermined	Undetermined	30.97	32.64	Undetermined	30.25	28.62	26.11	33.9	28.47	24.13	22.9	36.74	35.93	23.53	25.23	23.45	27.63	24.84	27.33	24.48	33.7	29.46	24.43	Undetermined	26.81	26.83	32.36	36.35	Undetermined	34.77	33.19	33.09	34.08	29.1	29.74	32.4	Undetermined
MDD	23.79	22.17	32.22	28.48	28.91	Undetermined	Undetermined	36.62	Undetermined	32.29	34.14	Undetermined	Undetermined	29.73	32.49	Undetermined	28.12	28.14	25.65	35.47	28.5	24.46	23.11	Undetermined	34.54	23.55	25.58	22.58	25.8	25.84	26.3	22.98	Undetermined	29.56	24.63	Undetermined	26.1	27.59	30.82	Undetermined	Undetermined	32.93	36.98	33.11	Undetermined	28.81	30.83	30.6	Undetermined
MDD	24.44	21.54	31.35	29.94	28.98	Undetermined	Undetermined	36.85	33	32.68	36.52	Undetermined	Undetermined	30.68	33.56	Undetermined	31.45	27.83	26.76	34.96	29.82	24.82	23.33	Undetermined	33.5	23.51	25.63	24.3	27.42	25.79	26.5	24.01	33.82	29.47	24.13	Undetermined	25.39	27.55	30.49	Undetermined	Undetermined	33.25	Undetermined	34.89	33.58	26.97	31.41	31.3	Undetermined
BPD	23.9968	20.8476	31.957	26.7001	27.9773	Undetermined	Undetermined	Undetermined	32.9693	32.7897	Undetermined	Undetermined	31.8674	29.0279	30.6669	33.7175	28.7368	30.5484	26.4112	Undetermined	28.5384	24.7527	23.2149	32.9859	31.192	21.6502	22.9157	22.5728	24.591	25.1827	25.6462	21.6631	30.4538	28.6076	21.6371	Undetermined	24.012	23.5103	25.3366	28.9866	35.5521	32.1395	Undetermined	30.367	32.7618	28.3142	28.2324	28.5544	Undetermined
Control	23.4373	22.1832	30.5202	26.8981	27.5999	34.2065	Undetermined	Undetermined	33.0332	32.3794	Undetermined	33.7886	31.8516	29.9308	30.2473	33.8066	27.279	29.7373	28.3723	Undetermined	27.3609	23.7598	22.3311	Undetermined	32.9307	23.1203	25.1744	24.1824	25.6118	25.9562	24.7567	21.509	29.6147	27.314	23.7	Undetermined	23.9248	26.6504	28.4708	32.3954	Undetermined	32.6829	Undetermined	31.7764	32.3722	27.13	30.9958	30.1922	Undetermined
BPD	24	20.5288	31.7139	26.8003	27.3386	Undetermined	Undetermined	Undetermined	33.5993	32.7629	34.6139	32.8188	32.6873	29.898	30.1324	33.6788	25.5117	31.6598	27.5546	35.6432	28.4197	23.1307	21.4908	Undetermined	34.7853	22.6534	23.6649	23.1474	24.2781	25.4199	25.3162	21.7738	28.6342	27.9141	23.2212	Undetermined	25.122	25.861	31.3374	Undetermined	34.7028	32.2004	Undetermined	32.9007	33.2247	25.8765	29.2742	31.5391	Undetermined
Control	24.3642	22.5443	Undetermined	28.7191	28.7706	Undetermined	Undetermined	Undetermined	33.5502	30.8927	Undetermined	Undetermined	Undetermined	30.2621	32.0051	36.0677	28.7072	29.9826	25.4104	Undetermined	27.511	24.1371	22.4339	Undetermined	34.0156	21.9751	23.0719	21.5904	23.8961	25.2453	23.852	20.8094	29.24	26.3379	21.4334	Undetermined	22.9115	23.5974	28.2675	33.6858	Undetermined	33.4473	Undetermined	34.1497	33.7231	27.3439	28.3804	28.7682	Undetermined
BPD	24.2149	21.3757	33.2028	27.8941	28.3865	Undetermined	Undetermined	Undetermined	Undetermined	32.1952	Undetermined	32.761	32.6676	30.8993	33.4141	Undetermined	28.2767	29.7018	26.9152	Undetermined	28.6123	23.5247	21.6677	Undetermined	Undetermined	23.3797	23.8027	21.7794	24.6785	23.797	25.5093	22.4895	30.799	27.5176	22.9411	Undetermined	22.6324	24.1167	27.5865	33.0974	34.4858	32.84	Undetermined	31.2395	32.3276	26.7188	29.7052	30.934	Undetermined
Control	25.004	21.7088	Undetermined	29.9202	29.2083	34.8861	Undetermined	Undetermined	Undetermined	32.3294	Undetermined	33.0784	33.5595	28.8527	32.4062	32.6813	25.6928	30.8553	32.1692	36.5057	29.5251	25.9242	24.7821	Undetermined	Undetermined	23.6831	25.5888	23.662	25.8115	26.8291	25.5687	22.7524	32.403	28.2325	23.719	Undetermined	27.1316	24.5643	28.673	33.2409	34.5169	34.7868	Undetermined	34.1102	34.7133	29.7284	29.7131	32.1833	Undetermined
BPd	24.2089	21.202	31.8873	28.4691	28.2065	Undetermined	Undetermined	Undetermined	Undetermined	31.1986	Undetermined	32.7688	31.4546	29.2172	31.152	33.3948	29.4197	32.2452	32.7913	36.243	28.619	23.9368	21.921	Undetermined	33.8575	22.0528	24.2817	23.7836	25.1176	25.5712	26.1502	21.939	30.9333	27.9246	24.2257	Undetermined	26.1765	26.4132	28.9728	Undetermined	Undetermined	Undetermined	Undetermined	33.4104	Undetermined	27.6389	32.3444	31.2966	Undetermined
Control	25.2973	23.3995	Undetermined	28.5366	29.3952	Undetermined	Undetermined	Undetermined	33.6313	32.9289	Undetermined	Undetermined	32.9815	29.5111	Undetermined	Undetermined	29.4217	30.4241	28.0046	Undetermined	28.8998	25.7328	24.217	Undetermined	33.9088	23.9777	25.3221	25.7947	26.9007	28.3533	25.8562	21.9644	30.2186	27.3573	22.4842	Undetermined	24.5586	24.7218	27.6873	31.7875	36.0023	33.2934	Undetermined	33.6186	34.5193	29.4747	30.7844	30.0032	Undetermined
BPD	23.8918	21.2327	32.5289	27.7556	27.3324	33.7478	Undetermined	Undetermined	Undetermined	32.4852	34.365	32.7801	31.8106	26.6743	32.8484	34.3411	26.2255	30.798	29.1107	35.887	27.424	22.8998	22.3834	Undetermined	30.9692	21.2649	23.8788	22.273	23.9608	24.3845	25.607	22.5457	28.3557	28.4357	23.1121	Undetermined	23.8147	26.7041	27.7233	32.4631	32.6292	31.8665	Undetermined	29.2355	29.6822	27.1324	31.7448	27.9527	Undetermined
Control	23.9145	20.7697	30.9938	28.3799	28.7282	Undetermined	Undetermined	Undetermined	32.9011	31.9765	Undetermined	Undetermined	32.7787	29.6471	32.6706	33.5473	27.8636	29.9852	25.5239	Undetermined	26.7414	23.8591	22.1656	Undetermined	32.7316	20.8884	23.0076	21.9697	24.2513	26.3057	25.1757	22.502	29.48	27.9046	21.5576	Undetermined	22.9632	24.9299	29.0807	33.8061	Undetermined	32.2748	Undetermined	34.8103	30.4696	28.5693	30.5859	30.5224	Undetermined
BPD	25.1903	22.5381	32.4615	28.5746	28.9173	Undetermined	Undetermined	Undetermined	Undetermined	32.7443	Undetermined	Undetermined	31.9177	29.9605	32.3628	Undetermined	27.2124	30.3606	29.2816	Undetermined	27.545	24.0058	21.9747	34.2726	32.3049	22.6534	24.6706	24.0096	25.2278	26.5367	26.571	22.4517	29.9324	28.2727	23.6668	Undetermined	24.8752	27.2509	30.2185	31.836	Undetermined	32.2274	Undetermined	32.1764	34.5329	26.5433	30.6278	32.1179	Undetermined
Control	24.6645	21.8902	32.5978	27.2135	28.2498	Undetermined	34.4454	34.1965	33.1154	33.61	Undetermined	32.7533	Undetermined	31.6089	31.8857	33.8899	28.7099	32.0384	31.386	33.4744	28.267	24.6214	23.5695	Undetermined	33.6117	23.8342	25.5413	24.9021	26.7302	27.4613	25.9514	21.9354	30.8465	29.5743	24.4135	33.7168	25.4132	27.1991	30.5028	32.6242	32.6403	31.8778	Undetermined	32.6018	31.695	25.5043	30.6565	30.1251	34.0029
BPD	24.8169	21.8707	Undetermined	28.9166	27.824	32.8664	Undetermined	34.1015	Undetermined	33.1779	Undetermined	32.1342	31.6859	23.5972	31.612	31.5497	27.3057	31.0517	33.116	Undetermined	28.1388	24.9568	23.8973	Undetermined	29.7141	21.269	26.9166	24.3742	24.4537	25.4856	26.2421	22.789	28.2456	27.3523	20.5424	Undetermined	22.2386	24.3522	24.7328	28.6484	32.9015	34.0376	Undetermined	31.8596	32.5669	28.3407	32.5217	30.2062	Undetermined
Control	24.6319	24.8899	Undetermined	28.6342	28.8225	33.7818	Undetermined	Undetermined	Undetermined	33.6076	Undetermined	Undetermined	33.9513	28.6467	32.2375	32.7273	29.3601	29.7804	29.5969	Undetermined	27.6454	24.6194	23.9872	Undetermined	32.5295	21.7981	25.3607	24.8749	24.9702	25.692	25.8981	23.2471	30.5758	29.8451	25.2017	Undetermined	26.5158	27.3731	30.4998	Undetermined	35.6702	Undetermined	Undetermined	32.6961	34.344	27.1906	30.5566	31.1653	Undetermined
BPD	24.6145	22.576	33.3166	29.9856	27.9503	Undetermined	Undetermined	Undetermined	Undetermined	32.8562	Undetermined	35.1261	Undetermined	30.8512	33.4668	34.725	28.7358	29.9864	26.835	36.4935	29.8324	25.3654	23.95	Undetermined	Undetermined	23.703	26.0318	27.3068	27.2892	28.3699	25.47	21.7863	30.2239	27.5003	22.5657	Undetermined	23.8878	25.9243	28.3763	32.2887	35.2955	33.6414	Undetermined	32.6565	33.8409	26.5763	29.7867	29.6563	Undetermined
Control	24.1696	22.5054	32.284	28.7718	27.6574	Undetermined	Undetermined	34.2573	32.9362	32.3878	Undetermined	Undetermined	34.2286	31.3064	32.7297	Undetermined	30.9742	30.3057	28.2735	Undetermined	29.6741	25.4355	24.3377	34.6177	32.1817	23.7639	25.063	26.8492	25.4375	25.7528	26.281	23.3221	31.1734	29.4437	25.7784	Undetermined	27.4729	27.6352	28.8632	Undetermined	Undetermined	34.5481	Undetermined	34.2147	Undetermined	27.8327	31.3291	31.0047	Undetermined
BPD	23.9578	20.4733	Undetermined	28.2095	27.1548	35.4084	Undetermined	Undetermined	Undetermined	30.5182	Undetermined	31.6931	36.9493	29.782	33.5065	Undetermined	28.1102	30.1473	25.5992	35.8518	27.4899	23.8934	23.2024	Undetermined	33.9791	23.3813	25.1489	23.3269	25.3037	25.5623	25.663	23.1806	31.3215	27.9583	23.6975	Undetermined	25.1991	25.224	28.7088	Undetermined	Undetermined	32.7723	Undetermined	32.4337	33.6071	28.1186	29.8182	30.9961	Undetermined
Control	25.3956	19.3155	Undetermined	28.5854	28.8051	Undetermined	Undetermined	Undetermined	32.3703	31.9384	34.221	32.8794	31.5219	33.0165	32.2298	32.8592	31.2858	30.0228	28.6205	34.2063	28.7154	23.7439	22.7852	Undetermined	35.8901	20.959	26.7935	29.3038	26.4119	26.8677	26.5421	23.9022	30.4789	28.9923	21.2438	Undetermined	25.7528	24.9567	Undetermined	Undetermined	Undetermined	33.778	Undetermined	34.4974	33.4821	26.5584	29.3573	33.2841	Undetermined
BPD	24.4694	21.3088	32.4432	27.5264	28.2953	Undetermined	Undetermined	Undetermined	Undetermined	32.4405	34.6212	33.3345	Undetermined	29.7603	30.7142	Undetermined	25.258	29.8255	28.6841	Undetermined	27.9885	23.7572	21.8708	Undetermined	33.7171	21.2599	24.9119	23.3102	24.8882	26.827	25.8772	22.4521	29.4446	27.51	22.4401	Undetermined	24.6536	26.7577	29.3061	33.9438	Undetermined	32.5626	Undetermined	32.5265	36.2267	26.428	29.6536	28.7354	Undetermined
Control	24.4311	21.271	33.2616	28.6721	28.013	Undetermined	Undetermined	Undetermined	Undetermined	33.642	Undetermined	32.7347	32.208	30.6916	33.648	Undetermined	29.7387	29.7059	29.1932	Undetermined	28.433	23.7638	22.6203	Undetermined	Undetermined	22.1179	24.1012	24.9381	25.6944	26.4759	25.4241	21.7647	29.2523	27.5859	21.7186	Undetermined	23.8575	24.896	27.6358	32.4744	Undetermined	32.6567	Undetermined	31.3649	32.6781	27.1228	29.2168	29.9398	Undetermined
BPD	25.5076	22.9119	33.2599	28.9617	29.8143	35.5212	Undetermined	Undetermined	Undetermined	32.9664	Undetermined	Undetermined	Undetermined	31.7715	Undetermined	32.6909	30.2841	28.7637	25.1608	36.1781	29.0063	26.8006	23.9731	36.8404	Undetermined	25.4255	29.461	27.0501	28.3009	29.5549	29.1286	26.3305	31.0999	31.6988	25.9477	Undetermined	26.9052	28.9057	33.8925	Undetermined	34.7601	35.3518	Undetermined	34.5493	30.6118	26.9037	31.2931	30.3661	Undetermined
Control	24.1541	22.1845	31.5546	27.6677	30.3709	Undetermined	Undetermined	Undetermined	31.6136	29.856	Undetermined	32.9105	32.6479	30.4953	32.4251	Undetermined	30.2864	28.9899	25.1428	Undetermined	30.4571	23.9084	22.9572	Undetermined	Undetermined	23.7597	27.9316	24.8076	26.3566	26.3647	26.2078	23.3256	31.9943	28.1475	24.4051	Undetermined	24.6352	26.2282	29.5547	33.2695	Undetermined	Undetermined	Undetermined	32.7367	34.2773	28.4698	31.3422	32.8669	Undetermined
BPD	24.8451	22.3302	33.1726	27.6886	28.9183	Undetermined	Undetermined	35.8647	Undetermined	Undetermined	36.913	Undetermined	Undetermined	32.1603	Undetermined	Undetermined	27.8697	29.0068	24.4291	Undetermined	29.1117	24.7692	24.1995	Undetermined	33.6746	23.2249	24.825	24.6132	25.2065	24.3928	26.4514	24.1939	31.2861	30.3068	25.1816	Undetermined	26.1667	26.8147	29.1907	34.6833	Undetermined	Undetermined	Undetermined	34.94	Undetermined	29.5777	33.4684	30.9719	Undetermined
Control	24.3081	20.3544	33.4633	30.6096	27.7687	33.8925	Undetermined	33.2923	Undetermined	32.2992	36.8588	33.0054	32.8216	28.3955	35.2102	Undetermined	28.3658	30.3412	26.1147	Undetermined	28.2887	24.1732	23.8902	Undetermined	31.0038	22.4292	24.333	24.184	25.1884	25.2124	26.5237	22.8572	28.6502	28.8346	24.7724	Undetermined	24.9902	25.6776	26.9208	30.2231	Undetermined	Undetermined	Undetermined	30.3891	31.8356	30.266	31.7213	30.5734	Undetermined
BPD	24.3064	21.8339	32.2556	25.9155	28.5902	Undetermined	Undetermined	Undetermined	Undetermined	32.4324	Undetermined	33.496	Undetermined	30.4544	33.3048	Undetermined	27.9534	29.9204	27.6184	35.0368	26.8489	23.5496	22.8505	36.2161	Undetermined	22.5585	26.249	23.1572	25.1125	24.7431	26.3892	23.3859	30.6781	29.509	24.708	Undetermined	25.8049	26.6851	27.8269	32.9658	36.9563	34.0416	Undetermined	32.7186	33.6768	30.1203	31.9902	28.7877	36.7215
Control	24.2328	20.8949	33.8582	28.4275	27.7145	Undetermined	Undetermined	33.8061	32.9603	33.4557	Undetermined	Undetermined	Undetermined	29.5822	32.7265	Undetermined	29.2581	30.1349	28.3618	Undetermined	28.9256	25.0049	23.5753	Undetermined	35.8316	22.4828	25.6784	25.9028	25.441	26.4506	25.5968	23.2543	30.1407	28.8134	24.2932	Undetermined	24.8109	25.8337	28.1595	Undetermined	34.841	Undetermined	Undetermined	33.3994	36.3935	26.2882	30.2207	30.0172	Undetermined
BPD	24.2704	21.2022	33.1526	27.3692	27.7925	34.6274	Undetermined	Undetermined	32.796	32.5983	Undetermined	Undetermined	32.9119	30.6584	33.658	Undetermined	27.1393	29.6126	23.9654	35.6206	28.3678	24.1834	22.6222	Undetermined	34.624	22.4932	24.0626	24.7778	25.9433	25.7452	26.6652	23.5528	30.7945	28.0793	23.4977	Undetermined	24.6709	25.5286	28.0808	31.697	Undetermined	32.8623	Undetermined	32.7469	33.3698	25.872	28.374	29.6392	Undetermined
Control	24.0085	20.3005	33.4562	28.6924	27.6822	Undetermined	Undetermined	Undetermined	Undetermined	31.8288	Undetermined	Undetermined	33.8649	29.3914	31.9021	33.6428	28.0071	29.4674	25.0618	Undetermined	27.6705	23.5187	22.7167	Undetermined	Undetermined	22.5796	24.1536	23.7167	25.4163	25.8148	25.8276	23.2529	29.8808	29.4182	23.4621	Undetermined	24.6658	25.44	28.5204	34.3095	35.931	32.5153	Undetermined	33.345	31.9694	28.8399	30.3607	31.717	Undetermined
BPD	24.9573	22.1755	32.6009	27.7309	29.4713	35.288	Undetermined	Undetermined	Undetermined	33.0412	Undetermined	34.8994	32.6642	30.7753	32.8215	Undetermined	29.3447	29.4659	27.4379	Undetermined	27.8935	25.1093	23.5367	Undetermined	33.4364	23.3551	26.6383	24.2407	26.6464	27.9927	27.4602	22.9221	29.6611	29.7332	21.6866	Undetermined	23.2106	25.438	29.3401	32.2387	Undetermined	33.5221	Undetermined	33.7688	33.6065	28.5054	30.9351	Undetermined	Undetermined
Control	23.5601	21.9719	Undetermined	27.2921	27.1533	Undetermined	Undetermined	Undetermined	Undetermined	30.7022	34.7965	Undetermined	32.9389	29.8216	30.6036	33.7201	28.6317	32.0114	32.8855	Undetermined	28.7854	25.4239	24.2188	35.9889	Undetermined	23.717	25.6151	24.7098	25.864	26.6483	26.1225	21.0128	30.4267	30.0211	25.1555	Undetermined	25.6013	25.8677	31.5829	33.8526	Undetermined	31.8717	Undetermined	35.1579	32.7988	28.1986	30.66	Undetermined	Undetermined
BPD	24.5738	22.7323	31.9378	28.6021	28.7721	Undetermined	Undetermined	Undetermined	Undetermined	31.7131	Undetermined	33.1404	Undetermined	30.8018	Undetermined	33.7879	27.421	30.4273	28.3226	Undetermined	28.3491	24.3565	22.9839	Undetermined	33.345	23.3546	24.751	24.891	24.4577	26.5928	25.7022	23.2586	28.4422	29.8146	23.7322	Undetermined	24.1381	27.7102	28.3017	Undetermined	34.7801	33.3881	Undetermined	35.7735	32.6349	26.319	30.5382	28.8902	Undetermined
Control	24.4703	21.1676	31.5635	26.1262	27.9827	33.2977	Undetermined	Undetermined	Undetermined	31.0405	Undetermined	Undetermined	31.9535	29.5493	31.9189	Undetermined	29.1419	30.6092	28.7287	Undetermined	28.355	24.6865	22.9507	Undetermined	33.6764	22.6453	24.3292	24.9736	25.7755	26.4682	25.9421	22.6967	30.5462	28.802	23.8133	Undetermined	26.2346	26.0168	29.3147	Undetermined	Undetermined	33.7567	Undetermined	31.6353	32.7826	26.751	28.8394	30.2828	Undetermined
BPD	23.3624	21.4659	33.1696	26.9395	27.817	Undetermined	Undetermined	Undetermined	33.3268	31.3722	Undetermined	33.2397	Undetermined	30.6745	31.1287	Undetermined	27.9684	30.3376	27.691	Undetermined	27.3425	23.2993	22.3749	Undetermined	33.7217	22.9608	24.3775	24.3849	25.3273	25.3443	25.0178	21.2231	29.6994	26.7595	22.8837	Undetermined	23.5711	26.2414	26.9649	31.44	Undetermined	33.4933	Undetermined	31.5157	34.2624	27.5597	30.4682	29.6378	Undetermined
Control	23.7586	21.1383	31.5194	27.7698	27.622	32.6677	Undetermined	Undetermined	Undetermined	34.9136	Undetermined	Undetermined	32.7553	28.6389	33.6055	Undetermined	28.6226	29.8687	27.4352	Undetermined	27.6746	23.7443	21.4158	Undetermined	32.8878	22.601	25.6416	24.2638	25.4118	26.4558	25.6046	22.371	30.8125	29.387	22.5183	Undetermined	23.2076	25.905	29.6713	Undetermined	33.7758	32.623	32.7395	32.4677	31.8683	26.504	29.7417	30.8386	Undetermined
BPD	24.4158	21.6472	34.5456	27.7596	27.3753	Undetermined	Undetermined	Undetermined	32.1836	31.9734	Undetermined	33.609	32.3228	28.7255	32.3858	34.0511	27.2635	30.4217	27.914	36.7744	27.7993	23.8517	22.7474	Undetermined	35.9861	23.1759	23.7566	24.2146	24.5953	26.459	25.521	22.3104	27.7622	27.5034	23.3024	Undetermined	25.204	25.7134	28.2382	31.9361	35.3593	33.0389	Undetermined	32.8759	19.5297	27.1327	30.2091	30.8047	Undetermined
Control	24.1666	21.8189	32.5719	26.4625	27.6074	33.8632	Undetermined	Undetermined	33.3804	31.5465	Undetermined	Undetermined	33.6841	30.2935	31.6099	32.5702	28.3237	30.5598	28.2357	Undetermined	27.3752	23.5705	22.5503	Undetermined	31.4311	22.48	23.6981	24.682	25.1822	25.7407	25.2347	21.9913	29.4712	27.967	23.2912	Undetermined	24.4678	26.7772	28.4417	31.439	Undetermined	32.3025	Undetermined	31.9186	30.9918	26.1295	32.8913	30.6029	Undetermined
BPD	22.5363	19.4126	30.3497	27.5376	26.5432	34.6033	Undetermined	Undetermined	Undetermined	29.4318	34.2869	31.574	33.5447	28.9691	30.9334	33.557	26.3793	30.4709	30.7823	Undetermined	25.9485	22.1619	20.514	32.8042	33.2021	21.4981	23.5066	22.3834	22.5492	23.9605	24.4438	21.518	27.1341	27.3557	21.607	Undetermined	23.1253	24.383	29.771	33.1771	34.1751	31.5444	Undetermined	30.9658	31.7739	26.4938	29.1464	30.6701	Undetermined
Control	24.0113	21.6978	32.4266	28.6457	27.6462	Undetermined	Undetermined	36.3787	32.18	30.8919	35.7277	Undetermined	33.9339	30.5342	33.717	Undetermined	26.7766	30.4551	31.9628	35.5041	26.7997	22.7689	22.2468	Undetermined	32.5923	21.3638	23.8056	22.7954	25.3472	24.8396	26.2707	22.8197	30.5086	29.8452	23.5738	33.7662	24.1989	25.315	29.8126	Undetermined	34.5835	34.6276	32.6748	30.5387	31.5963	26.8666	29.2482	30.0432	Undetermined
BPD	24.3219	20.4875	32.2138	27.3394	27.254	33.6491	Undetermined	36.4747	Undetermined	31.5282	Undetermined	Undetermined	32.3547	28.8907	30.3442	33.8029	26.8142	29.4847	31.617	Undetermined	26.4591	23.5141	22.8138	33.0866	33.1335	21.6334	22.5512	23.1903	24.6921	25.347	24.6419	21.5484	29.608	27.2911	22.1613	Undetermined	23.5394	25.3144	26.6598	31.6764	Undetermined	31.9252	Undetermined	30.7455	31.1968	28.3296	29.178	29.7552	Undetermined
Control	22.695	19.5711	29.7047	26.7274	26.4612	Undetermined	Undetermined	Undetermined	32.4009	30.4637	Undetermined	32.6109	Undetermined	30.2973	Undetermined	33.5973	25.9929	30.33	25.1266	36.4156	27.1803	21.9581	21.3601	Undetermined	33.33	21.4086	23.9516	22.263	24.3974	23.6517	25.4437	22.4418	30.2569	27.476	23.7542	Undetermined	23.1098	24.938	27.4885	Undetermined	Undetermined	32.1619	31.4993	31.4913	33.5429	26.079	28.1372	29.333	Undetermined
BPD	24.2682	20.953	32.182	26.2519	27.7639	31.7787	Undetermined	Undetermined	31.8422	31.7444	Undetermined	29.8755	Undetermined	30.1362	32.5622	33.8965	25.8196	30.6255	30.6544	35.8032	27.466	22.8509	22.1862	36.6618	33.4771	23.1462	25.6703	23.3112	26.8241	24.6515	26.4985	24.2131	30.9858	28.5169	23.7218	Undetermined	25.999	26.4278	28.3244	30.4999	Undetermined	32.6286	Undetermined	31.0097	32.1676	25.9121	29.4464	30.364	Undetermined
Control	23.3554	20.8065	30.6283	27.9929	27.0135	Undetermined	Undetermined	Undetermined	Undetermined	30.731	Undetermined	35.8738	33.2751	28.5502	33.4952	Undetermined	29.2555	30.2562	29.424	Undetermined	28.1959	23.5176	22.0349	Undetermined	32.3242	21.8747	23.9921	23.2397	24.5416	24.6995	26.8558	22.7204	31.9116	29.1986	24.6842	Undetermined	26.5722	26.8895	28.7002	31.6147	Undetermined	31.6359	Undetermined	30.5414	31.1496	27.5213	28.2914	29.0002	Undetermined
BPD	24.1519	21.2996	33.5389	23.651	27.4693	34.2408	Undetermined	Undetermined	33.2316	31.7512	Undetermined	32.5605	30.5671	31.1262	33.6931	33.7425	27.7116	29.8283	27.1266	Undetermined	27.5545	22.8631	21.008	Undetermined	34.8355	21.721	23.7025	22.7529	24.6389	24.2685	26.234	23.2982	31.0076	29.3903	23.9663	Undetermined	23.8605	27.5289	29.6998	Undetermined	Undetermined	31.5115	32.9414	31.4174	31.7196	25.5922	30.7171	29.4109	Undetermined
Control	26.6821	23.3186	Undetermined	30.8949	29.9369	Undetermined	Undetermined	Undetermined	Undetermined	35.9267	Undetermined	34.7765	Undetermined	30.7063	31.9774	33.5388	31.495	30.5174	29.4102	Undetermined	29.852	26.3483	25.7364	34.1676	Undetermined	24.626	26.462	26.1615	28.6498	27.4824	28.9729	26.5452	34.3181	32.9612	27.6796	Undetermined	29.4713	28.1444	29.1755	Undetermined	Undetermined	33.1861	Undetermined	34.3218	33.1875	28.8056	30.1342	32.4144	Undetermined
BPD	24.406	22.4132	32.5919	28.1785	28.2656	Undetermined	Undetermined	Undetermined	Undetermined	32.2749	Undetermined	33.8608	31.6224	31.4939	31.9594	32.7265	26.2913	31.4223	33.7869	Undetermined	27.8931	24.3714	23.6529	Undetermined	36.9134	23.3355	27.8308	24.6274	25.8633	26.6933	26.833	23.402	30.8306	29.6198	24.335	Undetermined	23.8263	25.8431	28.843	34.5546	Undetermined	33.9756	Undetermined	33.4294	33.6668	27.7124	31.6278	30.1484	Undetermined
Control	24.4288	20.3299	33.7724	26.9833	27.9269	Undetermined	Undetermined	Undetermined	33.4841	31.4957	Undetermined	32.3753	33.8927	28.684	Undetermined	Undetermined	26.8208	30.3641	28.6118	Undetermined	26.2677	22.4705	21.8804	35.2397	33.3987	21.82	23.9346	22.9702	25.6065	25.6714	26.9137	22.924	29.9147	27.818	22.3739	Undetermined	23.7267	25.8443	27.2049	30.8164	34.6508	34.395	Undetermined	31.3226	31.3519	28.9823	30.7291	28.5889	Undetermined
BPD	24.4025	22.0171	31.2099	26.3901	28.2851	34.1638	Undetermined	Undetermined	33.4064	31.7428	Undetermined	Undetermined	Undetermined	30.3437	32.748	33.5583	28.314	30.4278	30.6983	Undetermined	29.2284	24.7107	22.3514	Undetermined	32.745	23.4454	24.4809	25.2916	25.1946	25.5406	25.8553	22.9632	29.8255	28.7416	24.4086	Undetermined	24.9113	27.9884	29.225	Undetermined	Undetermined	Undetermined	Undetermined	33.3972	33.9991	26.817	32.7289	30.6122	Undetermined
Control	24.2652	22.6234	Undetermined	29.5282	28.547	33.9274	Undetermined	Undetermined	Undetermined	33.6566	Undetermined	34.1558	Undetermined	29.3988	31.6093	34.1273	26.8706	30.5698	29.4989	Undetermined	28.5567	23.862	22.778	Undetermined	32.7735	23.4825	24.4842	24.5479	25.7862	25.4952	25.5123	22.2732	29.5497	28.5191	24.9125	Undetermined	25.7961	27.7769	27.451	33.1056	Undetermined	33.0155	Undetermined	33.7959	32.932	30.8893	31.6159	32.7672	Undetermined
BPD	25.4289	22.4308	32.8942	29.6461	29.5513	Undetermined	Undetermined	Undetermined	Undetermined	Undetermined	Undetermined	Undetermined	32.7129	28.9125	32.7334	Undetermined	29.2383	30.4827	29.1186	Undetermined	29.4859	25.7706	24.6678	Undetermined	Undetermined	24.1378	26.0086	24.8486	25.8929	26.476	25.9868	22.6693	31.5836	29.7461	25.4611	Undetermined	27.9961	27.2358	31.1597	34.1823	Undetermined	Undetermined	Undetermined	34.584	Undetermined	29.9965	31.339	32.599	Undetermined
Control	23.9439	23.2351	Undetermined	26.7748	28.8421	33.4487	Undetermined	36.1693	Undetermined	32.4744	Undetermined	Undetermined	33.7535	29.536	32.6384	33.7019	29.9611	30.9112	30.2204	36.4156	29.2452	23.9922	22.577	Undetermined	32.8327	23.8773	26.7795	25.2866	25.9101	26.3311	25.8288	21.4	30.4825	28.2745	24.6982	Undetermined	25.7144	27.9732	28.8734	34.8128	34.9113	Undetermined	Undetermined	33.6094	34.0111	27.7768	31.5075	32.9703	Undetermined
BPD	25.5523	21.5161	33.1675	27.7905	29.4689	Undetermined	Undetermined	Undetermined	Undetermined	34.6549	Undetermined	Undetermined	32.9531	31.1973	Undetermined	Undetermined	30.6337	29.9746	29.8766	Undetermined	29.6733	26.5487	23.9411	Undetermined	Undetermined	22.5281	25.0934	25.2841	26.3728	27.3891	27.3149	23.6248	29.968	29.7297	23.3685	Undetermined	27.1818	26.7497	32.1644	Undetermined	Undetermined	34.244	Undetermined	Undetermined	Undetermined	29.0404	30.1932	32.4436	Undetermined
Control	24.7429	20.5977	33.4811	27.7273	28.8272	34.2956	Undetermined	Undetermined	Undetermined	31.6252	Undetermined	33.0925	33.328	30.8433	32.4588	Undetermined	29.1926	30.6745	26.996	Undetermined	28.6393	24.8121	23.7532	Undetermined	Undetermined	22.9733	24.7517	23.9839	25.9624	26.5809	26.2152	23.5088	31.5251	29.9488	24.3143	Undetermined	27.8294	26.5254	32.5715	Undetermined	Undetermined	34.5135	Undetermined	32.1435	33.7636	28.1782	28.4953	32.6583	Undetermined
BPD	25.4571	22.7763	31.4535	26.7428	29.0862	Undetermined	Undetermined	Undetermined	Undetermined	34.7041	Undetermined	32.826	32.7809	31.3944	33.6255	Undetermined	27.7876	30.4943	29.8543	Undetermined	28.9385	26.1394	23.1287	Undetermined	Undetermined	23.9929	27.3455	25.025	27.5064	27.2277	27.9427	23.2235	33.199	29.7604	23.855	Undetermined	26.6492	28.3551	31.2369	33.6021	Undetermined	Undetermined	Undetermined	Undetermined	Undetermined	26.832	31.6314	30.5668	Undetermined
Control	23.9156	21.2971	31.798	29.1271	26.5186	33.2597	Undetermined	33.7155	Undetermined	32.3253	33.8756	Undetermined	33.7223	25.5298	30.7601	Undetermined	28.2845	30.3592	28.5079	Undetermined	28.4891	24.4142	23.7101	32.9391	28.4561	21.2843	25.0534	23.9041	24.8557	25.3703	25.1985	21.5351	29.8314	27.7625	23.8631	Undetermined	25.3066	27.2886	24.5489	30.7059	Undetermined	35.4442	Undetermined	31.542	32.4232	28.7445	31.831	30.3457	Undetermined
BPD	25.1224	21.938	32.2557	30.4701	28.3094	Undetermined	Undetermined	Undetermined	Undetermined	33.9073	Undetermined	Undetermined	33.9712	31.1446	30.6616	Undetermined	29.9491	30.0185	29.7691	Undetermined	29.4681	23.8648	23.2448	Undetermined	33.8878	23.1958	24.063	25.4901	25.5096	25.2015	26.132	23.565	32.0894	29.365	24.579	Undetermined	26.4925	26.6206	28.2267	31.5331	Undetermined	34.733	Undetermined	33.5627	Undetermined	28.65	30.4693	30.9341	Undetermined
Control	24.3107	20.3619	31.9644	27.2286	27.1643	33.4609	Undetermined	Undetermined	Undetermined	32.6119	Undetermined	Undetermined	32.1722	30.3728	31.599	36.7815	28.6702	30.037	26.3554	Undetermined	28.8129	24.1557	23.2161	Undetermined	33.2865	21.7435	23.7632	23.9314	25.92	25.0928	25.5789	22.7641	29.4006	28.2258	23.2548	Undetermined	25.1824	25.5937	28.766	33.9895	Undetermined	34.6888	Undetermined	33.5435	32.7865	27.7159	29.3368	Undetermined	Undetermined
BPD	24.2929	20.6847	31.4902	27.9725	28.5925	35.5932	Undetermined	Undetermined	Undetermined	33.4744	Undetermined	Undetermined	32.7581	30.6312	31.6354	Undetermined	28.2797	30.3883	27.4113	Undetermined	28.7911	24.3313	22.0269	Undetermined	32.6765	22.3697	25.0383	22.9897	25.1134	25.0742	25.8094	22.7682	30.4948	28.5301	23.2709	Undetermined	24.6277	25.9397	29.9504	31.4605	Undetermined	Undetermined	35.6895	32.102	31.69	29.0032	30.4103	31.3631	Undetermined
Control	23.8241	20.7418	30.5489	25.9696	26.9551	33.225	Undetermined	Undetermined	Undetermined	31.5686	35.5302	33.2067	33.6086	29.5857	30.6291	33.7797	28.9713	30.459	29.196	36.3273	28.0741	23.7291	21.7146	Undetermined	32.3722	22.6017	24.6608	23.4611	25.2521	25.1161	25.3415	21.56	30.4354	27.4441	23.3161	Undetermined	24.8197	25.9014	28.4636	31.2513	34.5213	32.6114	Undetermined	31.7688	31.9017	26.3258	29.514	30.3932	Undetermined
BPD	23.7178	20.859	32.5253	28.7616	26.9715	Undetermined	Undetermined	Undetermined	32.2387	32.2004	Undetermined	33.6371	32.5261	29.7003	29.8805	Undetermined	28.8664	29.9847	30.09	Undetermined	27.4656	22.869	22.4297	32.4819	32.8806	22.2831	23.2124	23.8358	25.4029	23.7387	25.2423	21.4375	30.2356	27.9867	23.6804	Undetermined	25.1102	26.5727	27.9059	31.3366	34.4073	33.4379	Undetermined	31.9646	31.4177	26.0073	30.3652	30.3555	Undetermined
Control	23.6855	20.4877	31.5397	28.1559	27.7937	Undetermined	Undetermined	Undetermined	Undetermined	31.8545	34.0107	Undetermined	32.2138	29.5391	30.6133	Undetermined	30.4516	30.0209	28.3961	Undetermined	27.3594	23.2608	21.8123	Undetermined	32.6091	22.188	24.1852	23.4833	24.6373	24.3944	24.9201	22.5997	30.1317	28.347	22.7539	Undetermined	24.6901	25.5702	28.5307	32.143	35.1697	32.874	Undetermined	32.4833	31.7474	26.0255	27.6368	28.636	Undetermined
BPD	24.1784	21.3005	31.6298	27.2334	28.9202	34.0497	Undetermined	Undetermined	33.1817	Undetermined	36.5933	33.9483	33.7356	29.8172	32.396	Undetermined	27.2191	29.3371	29.3422	Undetermined	27.7508	24.0106	22.5452	Undetermined	32.3955	23.2064	27.4249	24.2636	25.7924	25.8198	26.5371	22.5619	30.2204	28.7618	23.1733	Undetermined	24.9961	26.7257	27.1136	31.6026	35.521	33.3011	Undetermined	31.7779	32.3858	25.6669	30.8411	29.9992	Undetermined
Control	24.0058	21.7463	32.686	26.9025	27.8468	34.4386	Undetermined	Undetermined	34.9681	30.7037	Undetermined	32.8451	31.9235	29.4947	29.7815	33.7377	28.8471	30.1515	29.3066	34.9225	27.2207	22.993	22.2264	Undetermined	Undetermined	22.5323	24.4607	22.7653	24.908	24.5821	24.8339	21.7953	29.6665	27.1971	23.5248	Undetermined	24.4184	25.7205	29.3738	35.8128	34.7253	33.2313	Undetermined	31.7663	34.5873	27.6293	29.3565	29.902	Undetermined
BPD	24.2001	21.2122	29.9005	26.5015	27.6695	Undetermined	Undetermined	Undetermined	32.8193	30.1747	Undetermined	32.8785	Undetermined	28.9993	32.6287	Undetermined	27.9396	29.3597	25.0927	35.9306	26.8801	22.7359	22.2583	36.3618	31.3756	22.1183	23.1916	22.9418	23.8784	24.6147	25.7488	22.2683	29.8872	27.9862	24.0908	Undetermined	25.5538	26.5383	27.4683	33.2526	32.9766	34.7421	Undetermined	31.4813	32.5509	27.3417	29.0863	28.7835	Undetermined
Control	24.2859	21.4569	Undetermined	27.7553	28.6329	32.9698	Undetermined	36.1185	Undetermined	34.489	Undetermined	Undetermined	36.8442	31.7872	31.9166	Undetermined	28.6652	29.5472	26.6125	36.6074	28.2363	24.495	22.7252	Undetermined	Undetermined	22.9346	25.5274	23.5495	25.2812	25.5272	25.7005	22.5171	30.1682	29.6915	23.7419	Undetermined	25.3085	26.4313	30.9196	Undetermined	Undetermined	33.8459	Undetermined	32.3122	Undetermined	27.3382	29.9438	31.1588	Undetermined
BPD	24.5397	20.7395	33.9411	27.4511	27.3259	Undetermined	Undetermined	Undetermined	Undetermined	32.5608	Undetermined	31.3788	32.3285	29.8457	33.5672	Undetermined	30.2079	29.0303	23.6536	35.8553	27.008	23.9357	22.4388	36	32.5915	20.9053	23.1041	20.7795	24.3987	24.6407	25.9091	22.472	32.2037	28.2981	22.3741	Undetermined	26.3734	25.301	28.8691	Undetermined	33.4078	Undetermined	Undetermined	31.573	33.3907	26.5675	28.323	29.985	36.672
Control	23.9581	19.9406	31.9028	27.8965	26.8836	Undetermined	Undetermined	Undetermined	Undetermined	32.167	Undetermined	33.3572	33.8116	29.2509	30.1248	Undetermined	29.3063	31.2072	27.6239	Undetermined	27.773	23.5484	22.5735	Undetermined	31.8586	21.418	23.5229	24.4641	23.7635	24.396	24.6385	21.8618	28.6302	27.6865	23.2967	Undetermined	25.7407	25.356	27.9688	31.8175	Undetermined	33.745	Undetermined	32.6053	31.675	29.5131	30.3611	30.9675	Undetermined
BPD	24.6243	21.919	32.8903	27.3433	27.5169	Undetermined	Undetermined	Undetermined	Undetermined	33.4215	Undetermined	33.5442	32.433	29.6559	30.8201	33.8264	30.3114	29.9903	26.7426	Undetermined	28.1666	23.9301	22.5892	Undetermined	32.8231	23.2484	23.7834	25.806	24.6102	24.8999	24.9851	22.323	28.1239	28.7285	23.8218	Undetermined	25.8006	26.4512	27.803	31.7518	34.3842	32.9241	Undetermined	31.2247	31.3446	28.8733	29.4904	29.6828	Undetermined
Control	23.7848	20.4442	32.6054	27.4585	27.3729	Undetermined	Undetermined	Undetermined	Undetermined	32.4177	35.2775	33.4476	31.3539	28.5802	28.839	33.7829	28.8472	30.5852	25.8119	36.9982	27.7001	24.1273	23.2011	33.6752	31.4449	21.8493	23.0887	23.8185	24.807	25.3272	24.4899	22.2856	30.1158	28.4272	23.1572	Undetermined	24.6313	25.8732	26.9695	29.5184	34.67	32.8728	32.6508	30.6437	31.4901	28.1881	29.5688	29.4878	Undetermined
BPD	23.689	21.5171	Undetermined	27.1555	28.0332	Undetermined	Undetermined	Undetermined	32.859	32.238	34.5081	Undetermined	32.1347	31.9446	31.9729	Undetermined	29.0012	29.4168	28.3558	Undetermined	28.4553	24.3667	22.6158	Undetermined	Undetermined	22.5981	24.8626	24.3049	25.2331	25.3762	25.5068	21.5534	29.7222	27.9985	23.4698	Undetermined	24.9842	26.448	29.8648	31.9837	Undetermined	31.5392	Undetermined	33.6084	33.8112	27.4958	30.3807	30.7076	Undetermined
Control	23.951	20.5168	33.1642	25.332	27.5449	32.3257	Undetermined	Undetermined	33.3454	32.966	36.65	Undetermined	Undetermined	28.9549	30.2618	33.8936	28.9464	29.0091	24.6821	Undetermined	27.8908	24.7215	21.9678	Undetermined	32.3583	21.8592	24.5758	23.4779	25.3425	24.917	25.2095	22.2214	30.7626	28.5056	23.2361	Undetermined	24.7374	25.743	28.6102	31.9148	35.49	33.4676	Undetermined	31.5843	32.5982	26.0097	29.6177	30.3988	35.928
BPD	25.0059	22.0325	Undetermined	29.6062	27.8712	Undetermined	Undetermined	36.5999	Undetermined	31.9611	33.9809	31.8884	Undetermined	30.8768	33.331	Undetermined	28.2371	28.7566	25.0795	34.6595	28.5375	24.6401	23.4913	Undetermined	33.6114	22.664	24.4691	24.9041	25.5669	26.1487	26.2073	22.3896	31.1699	28.2521	23.9608	Undetermined	27.1895	26.9443	28.7388	32.4484	Undetermined	Undetermined	Undetermined	33.2064	33.913	28.4097	29.6246	31.6563	Undetermined
Control	24.0819	22.7601	32.9055	26.6286	27.9594	34.4779	Undetermined	33.809	32.9149	33.2103	Undetermined	Undetermined	32.9254	27.4665	32.4263	Undetermined	27.8719	29.2499	24.7194	35.8967	28.9387	23.3004	22.2127	33.9926	32.9555	22.8134	24.9701	25.1796	26.3993	24.8751	27.0022	23.3068	31.2204	28.505	25.206	Undetermined	24.6866	28.1074	28.8917	31.4167	Undetermined	34.4447	36.3408	32.3298	32.6254	27.5566	30.9046	30.1948	36.8996
BPD	23.7919	21.8244	33.131	24.9759	29.6464	Undetermined	Undetermined	Undetermined	34.9076	31.8111	Undetermined	Undetermined	34.6486	31.0249	33.4387	Undetermined	27.5255	29.0239	25.2661	35.381	27.8008	23.6068	21.3975	36.1495	Undetermined	22.8749	25.581	22.6719	24.8871	24.7299	25.9797	22.1648	29.9863	29.7916	23.5813	Undetermined	25.6319	26.7797	30.1939	32.9569	Undetermined	34.328	Undetermined	33.3333	31.768	25.7049	28.7016	30.2679	Undetermined
Control	24.1207	22.1444	31.4617	23.1885	27.2464	Undetermined	36.2741	Undetermined	Undetermined	31.7921	Undetermined	34.7087	32.5051	27.6404	32.6224	33.5038	29.5466	29.4392	26.5468	36.8057	28.3077	23.203	20.7572	Undetermined	33.4243	21.7943	24.9142	22.9957	25.3363	24.7408	26.8966	23.3802	31.4928	29.2162	25.2044	Undetermined	25.101	27.2725	29.7515	Undetermined	34.9222	33.6075	35.644	32.2666	32.2232	26.1535	30.597	31.7417	Undetermined
BPD	24.927	21.8069	32.1884	29.278	28.6917	Undetermined	Undetermined	Undetermined	Undetermined	35.0053	Undetermined	Undetermined	Undetermined	31.1782	Undetermined	Undetermined	26.1702	29.145	25.766	Undetermined	29.3658	24.5188	22.4233	Undetermined	32.485	23.3604	25.2134	23.464	25.9448	25.4735	27.6416	24.1865	31.5168	31.1948	24.7589	Undetermined	26.2939	27.6719	30.9721	Undetermined	36.5829	Undetermined	Undetermined	Undetermined	Undetermined	26.3939	31.4214	30.7046	Undetermined
Control	24.6119	20.9628	30.9716	27.1217	28.2039	33.931	Undetermined	Undetermined	Undetermined	33.9717	Undetermined	32.8229	32.7985	28.1807	33.3593	Undetermined	27.2355	29.1565	25.1528	36.1321	27.808	24.4179	22.8405	36.5205	32.3482	22.2334	24.5089	22.8646	24.9564	25.5601	26.1455	22.3954	31.2251	28.6177	23.1117	34.8696	25.3389	25.8616	28.9993	32.5624	Undetermined	33.1948	Undetermined	32.333	32.8349	28.4338	29.5873	31.789	Undetermined
BPD	23.4055	Undetermined	30.7709	26.8104	Undetermined	33.3501	Undetermined	Undetermined	32.5363	31.5138	Undetermined	Undetermined	32.2803	29.6747	Undetermined	Undetermined	28.9966	Undetermined	Undetermined	Undetermined	26.8455	23.9914	22.1459	Undetermined	31.2098	20.8221	24.5913	23.5268	24.736	24.8472	26.1428	22.874	31.9828	29.2768	23.9135	Undetermined	25.8087	26.7962	30.8281	31.2884	Undetermined	Undetermined	Undetermined	32.5095	Undetermined	28.3186	29.3943	30.8756	Undetermined
Control	Undetermined	19.3667	31.6716	26.9004	27.5843	Undetermined	Undetermined	Undetermined	32.5567	31.7261	Undetermined	Undetermined	Undetermined	Undetermined	Undetermined	Undetermined	28.3554	Undetermined	Undetermined	Undetermined	27.9106	24.7276	Undetermined	Undetermined	32.8566	21.8556	24.0314	21.6038	24.6198	25.292	25.6666	21.7588	30.3467	28.2658	22.1721	Undetermined	25.2639	24.7398	29.89	Undetermined	Undetermined	31.9816	Undetermined	Undetermined	31.669	26.59	30.2537	31.807	Undetermined
BPD	Undetermined	20.3478	33.6583	28.3935	Undetermined	Undetermined	Undetermined	Undetermined	33.1645	Undetermined	Undetermined	31.8637	Undetermined	29.6565	30.9025	Undetermined	Undetermined	28.9224	28.4604	36.011	28.4801	24.4322	22.8798	Undetermined	32.9094	22.497	24.3435	22.7402	25.7333	24.7523	25.5285	21.989	30.9931	28.354	22.7161	Undetermined	26.4311	25.9421	28.5313	Undetermined	34.7591	32.7371	Undetermined	32.1171	33.2933	26.1516	29.5032	31.0095	Undetermined
Control	23.3186	20.8328	31.5985	Undetermined	Undetermined	Undetermined	Undetermined	Undetermined	31.8575	Undetermined	Undetermined	34.0856	30.3394	30.9584	32.3313	Undetermined	Undetermined	28.6588	26.4574	Undetermined	27.422	23.2354	21.9867	Undetermined	33.5191	22.5759	23.7292	22.7059	24.5484	25.8398	26	22.1901	29.1279	28.5087	23.2797	34.9592	24.7222	26.2232	30.2625	Undetermined	33.4656	35.9695	35.5113	32.4601	35.3762	26.8872	30.3178	32.8868	Undetermined
[truncated: 46 more columns]

## Sheet: Sheet2
Control
MDD
Control
MDD
Control
MDD
Control
MDD
Control
MDD
Control
MDD
Control
MDD
Control
MDD
Control
MDD
Control
MDD
Control
MDD
Control
MDD
Control
MDD
Control
MDD
Control
MDD
Control
MDD
Control
MDD
Control
MDD
Control
MDD
Control
MDD
Control
MDD
Control
MDD
Control
MDD
Control
MDD
Control
MDD
Control
MDD
Control
MDD
Control
MDD
Control
MDD
Control
MDD
Control
MDD
Control
MDD
Control
MDD
Control
MDD
Control
MDD
Control
MDD
Control
MDD
Control
MDD
Control
MDD
Control
