# Supplementary material for: Putative Transcriptomic Biomarkers in the Inflammatory Cytokine Pathway Differentiate Major Depressive Disorder Patients from Control Subjects and Bipolar Disorder Patients
Source: PLoS One. 2014 Mar 11;9(3):e91076. doi: 10.1371/journal.pone.0091076 (PMC3949789; doi:10.1371/journal.pone.0091076)
Supplement: Table S2 — Relative expression (ΔC t ) values for all subjects, adjusted for PPC, age, sex, current mood status and the presence of comorbid disorders (diabetes, cardiovascular problems). (XLS) [file pone.0091076.s003.xls]

## Sheet: Sheet1
Subject Group	Cohort	ABCF1	BCL6	C3	C4A	C5	CCL16	CCL18	CCL19	CCL2	CCL20	CCL23	CCL24	CCL25	CCL26	CCL3	CCL4	CCL5	CCL8	CCR1	CCR2	CCR3	CCR4	CCR5	CCR6	CCR7	CCR8	CCR9	CEBPB	CX3CR1	CXCL1	CXCL10	CXCL11	CXCL12	CXCL13	CXCL2	CXCL3	CXCL5	CXCL6	CXCL9	IL10	IL10RA	IL10RB	IL13	IL13RA1	IL17C	IL1A	IL1B	IL36A
BPD	Discovery	0.163505	-0.412446	0.145146	-1.77777	0.318383	0.65421		-0.0482448	-0.878694	-1.49534	-0.0877825	0.704992	-1.88186		0.563744	0.726439	0.466508	-1.28676	-0.824822	-1.3411	-1.739	-0.703749	-0.249853	0.299517	-0.643045	-0.429082	0.526185	-1.42867	-0.672028	-2.27146	-3.16755	-3.22458	1.59737	-0.578158	-2.55706	1.07969	0.364189	-2.23362	-2.29628	-1.60086	0.111244	-0.534777	-0.338719	-0.35584	-1.22289	1.59057	-0.62837	-0.617021
Control	Validation	0.245507	1.41114	-0.871613	-1.12975	0.321776	0.938619	1.06747	1.07527	0.308988	-1.937	-1.00042	0.284177	0.0691203		0.121068	0.503711	0.506979	0.950856	1.20086	1.61531	0.651387	1.0476	0.891185	0.148968	0.101743	-0.272395	-0.0337486	1.44271	0.0543283	1.3731	0.133566	0.250394		0.391634	-0.400735	0.882657	-0.110021	1.01609	-0.222135	-0.570663	-0.0223192	0.534712	0.97225	0.381864	0.11506	-0.0801172	0.13119	0.264888
BPD	Validation	0.197233	-0.614861	0.241982	-0.765888	-0.372807	0.617323	0.431836	1.54204	0.566053	-1.02739	-2.99265	2.36684	0.116483	1.82239	0.471502	-0.668485	-0.75308	2.55169	0.410252	-0.599829	-0.535397	-0.804914	0.0605995	0.0734015	-0.145126	-1.22501	-0.0836016	0.188897	0.11234	-0.155553	2.46202		0.547368	-0.746506	0.0547598	0.486095	-1.33852	-0.877407	0.746377	0.225333	-0.36476	-0.480034	-1.1117	-0.752401	-1.08613	-1.24351	0.256806	-0.11147
Control	Discovery	0.205593	0.943349		0.640721	0.721097	-1.62026			0.451327	0.282227	-0.194536	0.0628648	-2.96718	-16.4783	-0.733754	-0.0105733	-0.21764	1.2542	-0.622211	-1.47716	-2.48292	-1.46422	-0.513375	-1.64082	-1.32991	-0.957294	-1.92712	-1.87842	-2.32401	-2.75932	-0.831989	1.13887		0.135123	0.900145	0.787098	-0.272343	-2.24797	-2.39559	1.13625	0.371674	0.0393057		-0.629539	-1.89021	-2.00527	-0.808541	-0.653443
BPD	Discovery	0.00642917	-0.0173303	0.957454	-0.526946	0.0610501	-0.168184	-0.213952	0.582075	0.675085	0.902809	-0.737113	0.161092	-0.329171		0.212179	-0.737281	-0.998774		0.46802	-1.04092	-2.61329	-1.1681	-2.10846	-0.579108	-0.493778	-0.166884	-1.23606	-0.657235	-2.67099	-2.21788	-2.21775	0.121605	-0.00046791	-0.43132	-1.60896	-0.641935	-1.32713	-0.810927	-0.311146	-0.476514	-0.881149	-1.33587	-0.629176	-1.24141	-0.497182	-1.40932	-1.30923	-1.52857
Control	Discovery	0.960417	0.347845		1.45934	1.07091	0.115754	-0.0576609	1.67486	-1.36763	-0.21142	-3.21064	1.12471	4.32584	1.76178	1.36733	1.83654	2.21258		0.938424	1.00351	-0.611209	0.232441	1.03163	-0.21649	0.111073	1.62512	-0.240539	0.385387	2.16313	-1.58502	-0.794162	0.372493	0.107624	1.668	1.36408	2.11593	1.78782	-0.796518	1.08294	-0.708757	0.299408	-0.0392965	2.8469	-0.0287882	-0.356355	-1.17281	-1.08519	-0.842039
BPD	Validation	0.461069	0.0529261	0.250649	0.886046	0.621092	-0.821882	-0.0386781	0.0895486	-0.235825	-0.26267	1.13399	2.64519	4.74546	2.11596	0.897953	0.258219	-0.342751	1.28903	-0.0860739	0.131202	0.166149	0.199359	0.25126	0.944043	0.105863	1.15004	-0.0351302	1.25173	1.44143	0.492575	0.329648				0.840781		0.504468	2.18889	0.747843	0.626907	0.899528	0.659944	0.65874	1.31398	1.15942	0.198714	1.06215	-1.34105
Control	Discovery	0.933292	1.70316		0.443645	1.18162	0.300038		0.981559	-0.474573		0.548043	0.391931	-0.260925		0.522349	1.43308	1.37229	0.840997	1.22158	0.506931	1.58465	1.31301	2.44678	-0.0379196	-0.576904	-0.192844	-1.27868	-1.15777	-0.880985	-1.82564	-1.66137	-0.894318	1.09848	-0.214479	0.465335	1.44874	1.75488	0.0948877	-1.15127	0.0850824	1.22306	1.15854	0.0927821	1.08968	0.624956		1.83537	-1.07422
BPD	Validation	0.383665	0.2979	0.701871	-0.324829	-0.211808	0.843529	-0.296935	0.305785	-3.20855	0.424278	-2.06742	1.18329	0.973337	1.45724	-0.0475379	-0.605567	0.265456	-1.43242	-0.911851	-0.0834229	-1.48242	-0.958237	-0.917837	0.419457	0.55395	-1.86111	0.549053	0.369419	-0.387709	1.12719	-1.00363	0.0974561	-1.43974	-0.727408	-2.86774	-2.05467	-0.288082	1.64867	-2.50267	-1.68138	-0.617736	-0.146175	-0.909717	-0.315136	-0.943493	0.246161	-0.481423	4.9856
Control	Discovery	-0.0059365	-0.429059	-1.14201	0.116001	0.745634	-0.0605561		0.821287	-0.468104	0.137298	-0.780756	0.354521	-2.17202		-1.22893	-0.069269	-0.288797	0.169321	-1.70301	-1.47136	-2.14729	-1.19468	0.654642	-0.57877	-0.100063	-1.17484	-0.523753	-1.70904	-1.84169	-1.08215	-0.251053	1.09235		-0.717592	2.36472	-1.91125	0.802901	0.254486	-0.322831	0.276261	0.0493717	0.412619	0.201785	-0.317675	0.52116	-0.255818	-0.0532044	2.33279
BPD	Discovery	0.789712	0.915774	0.28134	0.617594	0.653375	0.0984988		-0.175221	0.0630887	0.645308	-1.6353	0.569184	1.58724		-0.920993	-0.332801	-0.853907	-0.638069	-0.136644	-0.257408	-0.196416	-0.476192	0.641965	0.517689	-0.278166	-0.533801	-0.502652	-0.0987563	-0.729646	0.652833	0.698715	-0.832397		-1.30673	-0.938632	1.27518	-1.15868	0.0348866	0.961559	0.263255	0.217658	0.585229		0.586518	-0.135018		0.187108	1.16114
Control	Discovery	0.346384	0.306888	0.469741	-0.728072	0.0758244	1.04172	-0.320188		1.74119	0.161841	-0.073159	2.21337	3.5242	-1.27296	-0.0912961	0.368362	0.801016	0.677518	1.12725	0.726221	0.763686	1.14216	1.63041	0.0257606	-0.654082	0.470275	0.919295	0.763039	-0.0535829	0.690128	1.12183	0.0194704	-2.19072	-1.57792	-0.451251	-1.41244	-2.13471	0.0942431	-0.955377	-0.171486	0.373353	-0.179269	-1.21651	-0.0749218	-1.12991	-2.42354	-0.139833	1.05875
BPD	Discovery	0.666013	0.35761		0.953166	0.138395	0.716154	-0.645548	-0.654693	-6.07841	0.156147	-1.2652	0.920939	4.5451		0.0380939	0.777043	0.873295	-3.41362	-1.16756	2.39373	0.186623	-0.845094	-0.00870027	0.625391	0.430187	-2.27122	-1.02806	-2.93063	-2.87306	-1.80528	-3.65418	-3.31591	-1.68524	0.940709	-1.1815	0.533183	0.70263	1.98663	-0.485616	-1.39604	-0.0277322	0.137154		0.0767727	0.298479	-0.136063	-1.17685
Control	Discovery	0.401745	3.26213		0.582095	0.776207	1.13323		1.99712	-1.32167	0.280079	0.662015	-0.365383	0.974681		-0.510199	0.480557	1.22698	-0.619744	-0.805557	0.731522	0.787578	-0.410219	-0.104981	0.176422	0.908773	0.313414	1.37455	1.72743	1.34559	0.981091	1.40572		0.786892		-0.263288	1.59762	-0.405405	-0.0721125	0.206849	-0.00835618	0.928896	1.29469		1.67797	1.78402		0.716086	0.86745
BPD	Discovery	0.475981	1.28115	0.999494	1.69745	-0.255112	0.635957	1.99296		0.637757	0.913776	-0.025184	0.408662	-0.463268	1.30012	1.61021	1.22703	1.32793		0.904673	1.25339	3.02195	1.54806	2.55591	-0.651734	-1.21012	-0.667388	-1.27138	-1.02223	-1.25258	-0.315878	-1.30484	-0.584022	0.722595	0.442171	0.118442	1.11773	-1.33913	-0.613756	-1.33449	1.20211	0.852367	1.5894		1.21514	1.21402		1.11233	-1.54121
Control	Discovery	-0.642542	0.612131	-0.539992	-0.119214	-0.947196	-0.568189		0.790496	0.681136	0.0066444	1.60383	0.0963426	0.502671		0.730711	0.500413	0.719232	-1.13415	0.379132	-0.390092	1.7247	-1.0058	-0.494392	-0.53023	-0.500819	-0.732199	-0.0255602	1.40884	1.58717	0.870485	-0.91539			0.883051	0.860791		-0.859978	0.316835	-0.466441	1.00058	-0.234972	0.754385		0.557395	1.31638	2.61292	1.42325	-2.41078
BPD	Validation	-0.181049	-0.727669		0.0681275	-1.06196	-1.68471	-1.23878	4.609	-0.326897	1.12869	-0.595358	0.802651	-1.18586	0.613038	-0.775207	-0.246507	0.624137	1.46048	0.585542	0.305292	-0.923306	-0.505	-0.210722	-0.564711	0.0535441	0.414371	-0.902246	0.0344773	-0.0494478	-1.02816	-1.08602			-0.418495	-0.0375824	0.758375	0.249797	-0.469017	0.0371657	-0.981299	0.0480859	0.0672371	1.21227	0.298076	1.74396	-0.360109	0.6131	1.26871
Control	Discovery	1.42498	-1.87409		0.37044	0.784053	-0.114138	-0.269436	-0.607621	2.88556	-0.30028	2.68409	0.427294	1.10085	-0.845171	0.710074	-0.216607	0.294935	3.27357	-1.66603	2.22866	5.16819	0.892838	1.19565	0.646154	1.15282	-0.232665	0.436803	-2.1329	0.873504	-1.10316				0.740747	2.12039	1.04671	-1.21241	-0.948826	2.46963	-0.419071	0.879599	-0.582038	0.844435	-1.8136	-0.104793	0.276712	-0.475464
BPD	Validation	0.805234	0.228754	0.750848	0.0198598	0.840271	0.558071	0.336729		0.298393	-0.7823	-2.81306	0.123998	0.408171		0.45933	0.207944	-0.348728	0.998329	-0.759877	0.867676	-0.206044	0.110896	1.59195	0.710986	0.686061	-0.244783	-0.403925	-0.469711	0.124497	0.945971	0.837643	1.94244		-0.25356	0.215436	4.16298	-0.591029	-0.426076	-1.58777	-0.0939404	0.240783	-0.0861681	0.166472	0.106167	0.131031	-1.75291	-0.599807	-0.516729
Control	Validation	0.272887	-0.257681	1.10696	0.741555	0.0559769	1.27069	-0.645684		0.79067	1.75024	1.19227	-0.368347	0.68443		0.383291	-0.282704	-0.0699752		-0.396635	-0.469004	0.943386	0.387987	0.76637	-0.28343	-0.555916	-0.938939	-0.861611	-1.71934	-1.22372	-1.41666	-1.38553	-0.00137697		-0.649221	-1.41883	0.049533	-0.369887	-1.30283	-0.870553	-0.611414	-0.324852	0.194482		-0.0116735	-0.775766	0.104773	0.661448	-0.177753
BPD	Discovery	1.48015	1.91418	1.05459	1.08693	1.73147	0.934411			1.81992		1.84759	-0.351959	-1.18521	0.805117	0.88624	2.80454	1.52522		2.77043	4.67481	2.96248	2.57286	3.93928	2.86493	3.16075	0.294935	2.82531	2.30027	1.741	2.77101	4.15299		0.281188	2.28066	2.39166	-2.11446	-0.779021	1.2352	-0.341515	0.51074	2.36265	3.3279	-12.7615	2.89849	2.19907	2.70115	2.96416	-0.371042
Control	Discovery	-0.602081	0.522393	-1.33459	-0.836674	1.54805	-2.89738	-0.46372	-0.537264	-0.106977	-0.369659	1.14759	-0.682697	-1.56207		1.57082	-0.821023	-0.186456		0.374925	2.37146	0.0132437	-0.149849	0.0479395	-0.851636	-0.658606	0.449418	-1.51083	-0.0194054	-1.34006	-0.645076	-0.997026	-0.0957731			-0.119328	0.721965	0.0870827	0.632267	1.44033	-0.302502	-0.611371	-0.0317318	-0.214259	0.607168	0.305582	1.39361	-0.771819	-1.62212
BPD	Discovery	0.476614	1.01754	0.645752	-0.51871	0.816034				2.00442		-0.743812	-0.666996	-2.54057		0.718912	0.351649	1.03471	0.642573	0.347536	-0.257912	0.0214836	-0.812878	-1.33792	-0.169462	0.564165	-0.185355	1.06696	1.09542	0.743329	0.515762	-0.186866	2.21271			2.43491		1.46183	3.08103	0.235242	0.189781	0.477807	0.850604		0.987263	0.447626	-0.8585	0.416307	-1.14623
Control	Discovery	0.378503	-0.723142	1.11867	2.57216	-0.146666	0.39382	-0.344643	0.343385	-1.73919	2.62887	0.0741639	0.720805	-1.35684		0.45729	0.326694	1.42137	-1.81716	-0.0944785	-0.21949	0.153139	-0.264284	-0.375004	0.491466	-0.00918496	-2.01935	0.169607	1.32988	0.242094	-0.311866	-2.42734	-2.40578			-1.5955	-0.360793	2.63504	1.55759	0.0628678	-1.02384	-0.143021	0.619036	0.341963	0.874773	-0.0274989	0.622206	0.822092	-0.264301
BPD	Discovery	0.868651	1.20035	0.749617	-1.00202	1.38908	0.885431	0.908014		1.37358	2.28112	0.404687	0.814299	0.491419	0.524752	-0.432891	0.277798	0.921959		0.814281	2.29447	-0.0235755	0.460186	-0.159878	1.13139	1.49821	1.18826	1.55356	1.81313	1.37538	1.10048	-0.592878	1.31114	2.71852	1.47188	1.01012	1.76043	3.48378	2.41385	-1.05976	-0.014848	0.0525084	-0.0481982	2.65818	0.0235497	-0.165478	1.82673	-0.248996	1.92015
Control	Validation	-0.342842	-0.749421	1.41732	0.522806	-0.359047	0.7146			-0.311862	1.17439	0.657044	0.0714068	0.596133		0.428105	0.468507	0.212624	2.3587	-0.312874	0.548446	1.43591	-0.417652	0.672538	-0.868639	0.00681189	-0.836695	-0.348983	0.113468	-0.894551	-0.747586	-0.889137		-0.256674		0.435248	3.82973	-1.56657	-0.369894	-0.766892	-0.254698	-0.443895	-0.418424		-0.2783	-0.897146	-2.14413	-1.15871	-0.700422
BPD	Discovery	0.125203	0.0389195	0.650834	-0.679741	-0.350102	0.506142		0.129945	0.446902	1.09246	-1.28038	0.0870202	-3.03204	-0.165843	0.26998	0.123193	-0.00386585	1.75536	-0.239322	-0.793758	0.581414	0.186153	-0.00025033	0.267338	0.288559	-0.111264	-0.927192	-0.265731	-0.433207	-0.690619	-1.63334	-1.08709		-0.331398	0.653392	0.799224	-1.90678	-1.84805	-1.03124	-0.605238	0.549707	0.45707	0.449185	0.413253	1.87185		1.64368	-0.0724071
Control	Discovery	-0.189628	-0.789289	0.989732	0.785507	-0.535562	-0.301908		0.995617	-0.719597	-0.457871	-0.413629	0.226816	-1.26053		-0.554062	-0.60355	0.102387		-0.207926	-0.844916	-0.489396	-0.491608	0.0707499	-0.755143	-0.233162	-1.0999	0.248417	-0.449529	-0.653451	-0.851612	-1.4109	1.5272	1.17566	-0.719579	1.25816	-0.851717	1.06478	0.23666	1.01269	0.416085	-0.45675	-0.0442612	1.91391	0.167161	-0.110619	-0.826129	-0.787679	-0.773972
BPD	Discovery	0.843774	0.869976	0.405602	0.145343	1.59933	0.825935	1.61504	0.321032	1.01396	1.11272	1.1389	-0.324192	-0.37199		-0.053812	1.16713	0.930356	0.308246	0.93949	2.00688	0.388312	1.32128	2.41659	1.51544	0.349245	-0.50408	1.09249	-1.89058	-1.88645	-0.82006	0.248768	-0.0879256		0.276939	1.40909	1.03067	1.1996	0.688623		-0.181255	1.21423	1.08167	0.303325	0.84879	-0.589323	-0.291533	1.18697	-0.299286
Control	Validation	-0.989526	0.325619		-0.627734	-0.883855	-2.00909		-0.322372	-0.08968	-0.996543	0.0622999	1.88104	4.95655		0.34263	0.921106	0.86381		0.952069	0.532326	0.262125	0.058714	0.885132	-0.295205	-2.17596	-0.518892	0.902733	1.01892	-0.0293743	-0.680531	2.6055	1.64005		-1.6	2.22931	0.326664	0.362073	0.0632898		-0.242288	-0.655092	-0.765943	-0.604249	-0.512542	-1.37234	-2.13398	-0.270581	0.218479
BPD	Discovery	0.212784	1.25576	-0.451619	0.886954	0.639155	-0.741067	-0.203576		0.88572		-1.00097	0.594144	0.705545		0.109642	0.161332	0.169083	0.099056	0.69014	-0.181846	0.817196	-1.1742	0.801994	-0.569874	0.336085	-1.98386	0.859549	-0.150147	-1.30453	1.19281	-1.13651		-0.345401	-0.0975078	3.20228	-0.308018	-1.20016	0.135499	-1.85035	-0.527433	0.616286	1.42933	0.0940228	0.817778	-1.38612	2.33082	2.0795	0.263701
Control	Discovery	0.649317	0.0275145	-0.427939	-1.3628	0.425496	-0.896683		-0.0626656	-0.073642	0.243025	1.17646	0.772226	0.480229		0.774338	1.04592	0.571869	0.625254	0.524183	0.0798145	1.37029	0.841159	1.13013	0.422309	0.585847	0.695597	0.564582	0.624231	1.59293	0.0707638	0.680744			0.792229	-0.491709	0.697767	-0.319201	-1.26611	0.0515795	-0.651695	0.425659	-0.110327		-0.0616413	0.312377	-1.16522	-0.820541	-0.713643
BPD	Validation	-1.00839	-0.0791461	0.827609	-0.919275	-0.0221907	-1.16204	0.165777		0.838544	-0.468279	-0.4369	0.160383	-0.53477		-0.863666	-1.01352	-0.844935	0.222322	0.380407	-0.470166	0.0923452	-0.233393	-0.27241	-1.14748	-1.68776	-1.05281	-2.11858	-1.01934	-1.76827	-0.113142	-1.72389	-0.625292		0.193157	-1.24791	2.1124	-0.127929	-0.0411093	-0.921374	-0.954031	-0.754188	-1.01802	-0.639946	-0.404523	-1.07787		-0.681827	-1.27698
Control	Validation	-0.17914	-0.244839	-0.693156	-0.0288126	-0.0244687	2.85216		0.630023	-1.26338	1.53779	0.505687	-0.440746	-1.68558		0.0632573	0.00149138	-1.14839	-0.520518	0.369435	1.3659	0.503273	0.463959	0.947621	0.0922585	0.307386	0.867972	1.13655	-0.696443	-1.3762	-0.135579	1.09341		-1.16239	-0.470155	0.186988	-0.114155	-0.734818	-0.630082	0.489422	-0.424848	-0.558897	-0.338578	-0.602007	0.466844	0.270222		0.174064	-1.68988
BPD	Validation	0.741149	0.599772	2.74493	0.29275	0.272379	0.119631	0.714127	-0.0416036	-0.664463	1.06243	-0.510045	0.392099	-0.786414	1.8911	0.417536	0.254739	0.118225	2.82014	1.29914	-0.253724	0.553124	-0.110124	1.45421	0.251279	0.355992	-2.25844	-0.511875	0.240975	0.82792	0.0883084	0.512069	0.483099	0.90862	0.41636	0.737567	-11.5922	0.0570756	0.160351	0.929568	1.08969	0.163715	0.306821		0.315174	0.0305377	-0.276635	0.837583	1.35705
Control	Validation	-0.123929	0.297436	0.140158	-1.35624	-0.423778	-0.836216		1.12151	0.289279	-0.389303	-0.0408479	0.45225	-0.0325015		-0.701452	-0.534715	-0.260982	-1.99236	-0.103216	-1.07985	0.644889	-0.278378	-0.0272331	-0.861252	-0.71565	-0.862371	-0.829444	-0.441374	-0.730466	0.353874	-0.758115	-1.07735		-1.12341	-0.591038	-1.6561	-1.36117	2.42383	-0.048568	-1.18014	-0.37356	0.326028	0.155555	0.203853	-0.584084	-1.85786	1.19653	-0.764801
BPD	Discovery	-0.938384	-1.32406	-1.73261	-0.207176	-0.858799	-1.9827	-1.80911	1.36698	-0.914364	-1.54457	-1.38431	0.873201	2.90917		-1.27438	-1.18256	-1.58623	0.459866	-0.538148	-0.500023	-1.21191	-2.32028	-1.21433	-1.06649	-0.773204	-3.05399	-0.799396	-1.32172	-0.931369	-1.11398	1.08859	0.968336	-0.189757	-1.00193	-0.458583	0.364709	-0.699871	-0.689937	0.72325	-0.474852	-0.77426	-0.746912	-0.216201	-0.139046	-0.267977	-2.0467	-0.392252	0.470568
Control	Validation	0.269027	0.80748	0.156267	0.808867	-0.0432699	-0.777126		1.45782	0.521165	1.20406	-1.20789	0.89388	4.47695	-0.0312075	-0.757138	-0.851178	-0.0627098	-0.224483	-0.941722	-0.548689	-1.02845	0.122272	-0.553921	0.374344	0.109229	0.0331464	1.32335	0.291987	-0.271043	-0.466897	0.715023		0.0265098	1.82447	-1.09956	-0.258081	-0.543518	-0.719973	-0.153907	-0.491682	-0.0249339	0.120383		-1.26637	-1.98886	-1.49696	-0.237667
BPD	Discovery	0.426338	-0.670121	0.0745519	-0.122669	-0.349352	-0.428144		0.0631155	-0.803158	-1.40836	-1.08255	-0.402254	3.42156		-1.14236	-0.166138	0.361546	-0.0784515	-0.532476	-1.80236	-0.448451	-0.320862	-0.0346701	-1.06372	-0.744855	-0.320496	-1.11501	-1.1721	-1.15952	-0.694914	-2.05981	-0.44809		-1.10897	-1.27029	-0.897385	1.2438	-0.925707	-0.415963	-0.439327	-0.491089	-0.70035	-0.0741094	-0.722303	-0.63385	-1.67572	-0.32077	-0.133536
Control	Discovery	-1.65768	-1.93855	-2.704	-1.07502	-1.32991	-2.00844	-0.580969		0.44436		-2.2844	0.107669	-3.15342	0.660668	-0.943165	-2.30445	-1.85677	-0.278673	-1.1276	-0.881019	-1.98855	-1.12418	-1.93378	-0.765863	-0.501156	-0.47455	-1.43703	-0.166757	-2.15609	-1.38384	-1.15067			-1.11875	-1.10973	1.5164	-1.55402	-2.32625	-1.0974	-2.31472	-1.33648	-1.31799		-1.48163	-0.20113	-2.64478	-1.4508	-0.758994
BPD	Discovery	-0.14334	-0.443935	-0.360839	-1.28999	-0.376175	-0.661333	-3.55679		0.215126	0.774138	-2.39392	0.87019	3.39108	-0.143674	-0.750416	-1.33716	-0.660459	0.0876828	0.481964	0.613769	-0.734737	1.11005	-1.12274	-0.0481051	1.01237	0.498071	-0.677912	-0.354725	0.494549	-0.125411	-1.22502	-2.01027		-0.895864	-1.27815	-0.76406	-1.54174	-0.837372	-0.191254	-1.29752	-1.52901	-1.72501	-1.34546	-2.1121	-1.20634		-1.48937
Control	Discovery	-0.627344	-0.36952	-1.63081	0.559259	-0.661438	-1.26967	2.36004	0.745467	-1.19417	1.7111	1.3855	0.374339	1.39322		0.529555	-0.226809	-0.489305	-0.989054	-0.35748	-0.489305	-0.448593	-0.582862	-0.73516	0.954576	0.225821	1.8889	0.613849	1.19285	1.76291	0.796982	-0.150741	-0.556737		-1.47914	-1.4156	-1.02869	0.403136	-1.81147	-1.15772	0.00315266	-0.311512	0.215734		0.0330999	0.504642	0.175576	-0.247078	-1.08925
BPD	Validation	0.263046	0.222369	0.826896	-2.4559	-0.0873862	0.155822	-0.220634	-2.26455	1.11491	1.8276	0.661956	-0.42963	-2.34254		0.247102	-0.478137	-1.06709	0.566328	-0.394019	-0.970318	-0.209171	-0.256537	-0.639739	0.461705	1.18885	0.824768	0.982029	0.834561	-0.477295	1.48415	1.647			-1.5149	-0.622756	0.119804	-0.840509	0.69502	-0.121356	0.974538	-0.468846	-0.107562	-0.42383	-0.195147	-0.932612		-0.116362	0.295832
Control	Discovery	1.00832	0.940953		2.47965	0.772961	2.21997	1.22702		0.0350024	-0.14787	2.16818	0.0930406	2.27274		0.205389	0.76009	1.41011		0.783397	-0.00319096	0.757851	1.48553	0.774859	0.933105	1.65403	2.1915	2.30027	2.07749	2.36847	0.446291	-1.32774			-1.37361	0.726685	-0.757364	0.0782924	-1.10395	0.821402	1.00968	0.601173	1.5738	2.30708	0.492424	0.804693		2.05553
BPD	Discovery	0.087421	1.10841	-0.869536	1.26145	0.057285	0.435836	0.61006	-2.15961	0.631278	-1.17086	-1.29013	1.03336	4.78016		0.0703995	0.534407	1.15859	2.44921	0.522739	2.52106	0.944264	0.13889	1.23362	0.150607	0.147486	-0.491881	0.39785	0.582339	-0.901051	-0.553605	-0.231347	2.06135		0.605072	1.36159	1.71828	0.440516	1.27061	0.128544	0.439645	0.678712	0.957372		0.927265	0.294762		1.30006	0.945751
Control	Discovery	0.38084	-0.571901	0.673945	0.540924	-0.0339429	-0.0577292	-0.280003	0.345408	-1.7476		-0.435743	0.599221	0.637111		-1.36163	-1.10542	-0.275748	-0.570529	-0.724301	-1.19776	-0.397111	0.0503711	0.539136	0.363898	-0.236519	-1.16024	-1.2488	-1.20772	-0.899619	-0.302209	-1.77061	-1.34903	-0.0131501	1.3074	-0.412277	-0.53274	2.04017	0.800362	-1.14038	-1.28929	-0.026758	-0.248828	1.22762	-0.334884	-0.462794	-1.52253	0.0722831	0.113286
BPD	Discovery	-0.21532	0.0809828	-0.980479	-1.96586	-0.272798	-1.25024			0.270979	0.904183	-1.08174	0.471462	2.71858		0.389862	0.0670534	-0.67585	-0.134637	0.364986	-0.6223	0.787523	-0.749565	-0.628671	-0.189148	0.22185	-0.857395	-0.0591823	0.563372	-1.00701	1.13907	-0.539615				-0.36663	0.299977	-1.22689	1.78327	-1.08205	-0.716977	-0.35099	0.381243		0.498913	-0.0851715		1.20231	1.27759
Control	Discovery	-0.84529	0.303646		0.847616	-0.522607	0.183354	0.932993		-1.03445	-0.504425	-2.97302	0.412099	1.65396		-0.838104	-1.28213	-0.686164	-0.41387	-0.0923293	-1.18842	-0.411578	-0.734864	-1.11994	-1.13845	-1.10635	-1.64486	-0.869345	0.492586	-0.754555	0.418156	-2.94778	-0.302762		-1.22649	-0.409217	-1.43011	2.40162	0.307633	0.596751	-0.913804	-1.3364	-0.260542	-0.551251	-0.360624	-0.754792		-0.0691703	-0.589316
BPD	Discovery	0.145108	0.102709	0.196841	1.05048	0.290455			0.0855731	-1.51264	0.749646	-0.676802	0.55593	1.99246		-0.153654	0.452457	1.10662		0.395772	0.0493699	-0.222195	-0.917713	-0.239889	-1.02411	-1.11276	0.188958	0.0276667	0.735962	1.0865	-0.315862	0.39146	0.676224			0.328776		1.41894	0.0565831	0.316132	-0.159181	0.243206	0.111091		0.308277	0.0584991	0.702001	0.416513	-0.582967
Control	Discovery	-0.316488	1.58838		-1.32488	0.664508	-0.155003		2.24235	-0.280624	0.979029	0.929081	1.09397	2.14927	2.2433	0.828627	-0.278109	-0.135661	0.142794	1.16413	2.08467	1.12219	0.387408	0.491864	0.197881	-0.902341	0.170764	-0.122241	1.25391	0.266546	1.49746	-0.427602	2.18198	0.320775		0.216344	0.819634	0.0693724	0.840513	1.65908	2.23736	0.714417	1.45179	-0.0794165	1.48704	1.72742	2.5504	2.2238	-0.437828
BPD	Discovery	0.659156	-0.589639	0.694865	-0.668124	0.644691	1.43363		0.682809	0.930614		1.09167	-0.0659202	2.08643		0.560064	1.65009	0.672553		-0.807327	-0.351928	0.554911	0.100336	0.994579	0.848127	0.444476	-1.00379	0.52986	-0.85066	0.917429	-0.376806	2.0323			0.218831			0.792539	-0.895644	0.580043	-0.705096	0.129238	-0.367915		-0.516415	0.0849995	-0.743549	-0.397344	-0.0450141
Control	Discovery	0.284567	-1.20835	1.34892	-0.504881	0.461381	-1.17666	0.0333936	1.52902	0.847629	0.629699	0.0298804	0.707909	-1.13655		0.0395127	0.357876	0.850349		0.0748136	-0.163769	-0.356775	0.229073	0.563151	0.323906	0.943365	1.01149	1.30141	0.631514	2.17282	-0.145569	3.04946			0.910465	-1.36113	0.379974	0.304541	-2.31989	1.20902	1.1442	-0.243741	-0.220606	0.776418	-0.42005	-0.593633		-1.44451	0.604978
BPD	Discovery	0.418035	0.708997	-1.09967	-1.60156	0.432105	1.36424	0.0968778	-0.43248	1.27302	2.03161	-1.60286	0.440519	2.43151		-0.294911	1.02531	-0.596663		0.645391	1.6932	0.052216	1.03831	0.984822	1.11938	-0.450916	1.73212	0.22598	-0.742139	0.169883	1.24666	1.49255	0.885925					-1.56384	0.601645	-1.03471	0.631238	0.841064	0.0420961	-0.237253	0.625809	1.46672		0.0134776	-0.0703303
Control	Validation	-0.765242	-0.571921	-0.6229	0.939576	-2.03702	-0.603957		1.36646	-4.5979	-1.15213	-0.846884	0.395404	0.755028		-0.289246	-0.21269	0.622276	-4.6841	-1.79105	-0.180146	-0.573541	-1.16036	-0.791244	-1.16275	-1.51539	-0.921973	-1.31608	-0.204187	-0.634498	0.402244	-5.30377	-2.23036		1.63302	-1.86018	-1.18933	0.772442	0.996672	-1.10385	-0.989808	-1.03373	-0.662475	-1.58444	-0.752018	-1.54227	0.283349	-1.1432	-1.27763
BPD	Discovery	0.976614	0.470408	0.374703	2.56829	0.605319	1.43421		1.70416	1.5511	-0.655793	1.3485	0.0555277	1.52182		1.31159	-0.329546	0.258462	0.912111	0.750505	-0.487892	1.31289	0.167461	-0.273162	0.500366	1.17094	1.56774	0.973465	1.09211	1.29539	0.453341	-0.234618	-0.414908		1.64508	0.477586		1.02069	-0.016117	0.199404	0.252796	0.527482	0.786694		0.453446	0.239356		0.812286	0.842782
Control	Discovery	-0.2976	-1.41165	-0.384083	-0.849104	-1.3173	-0.235172		-0.143743	0.33608	-0.210848	-0.362	0.188624	-1.22185		0.106236	-0.394655	0.208577	0.231567	-1.25518	-1.41234	-0.463011	-0.0354233	-0.985365	-0.740991	-0.24881	-1.28317	-0.80648	-0.760954	-0.702507	-1.2208	-1.03475	1.13781		0.952209	0.247338	-0.767076	-0.168563	-1.39648		-1.07676	-0.362593	-0.384378	0.657411	-0.833699	0.236909	-0.700539	-0.337237	0.74193
BPD	Discovery	-0.0677541	-0.79909	-0.629684	0.2132	0.367775	0.900833		0.599063	0.865206	0.108404	-0.436192	0.845343	0.238147		0.34489	0.042296	-0.723403	-0.137716	-0.368846	0.0852924	-1.13419	-0.609737	-0.735474	-0.328843	-0.0668066	0.0542401	-0.310286	-0.540341	-1.0247	-0.624919	0.369678	-1.11897			-0.858477	-1.61555	1.39969	-0.0214328	0.315625	0.631229	-0.517445	-1.01953	1.88555	-0.171377	0.135339	-0.649512	-1.14952	-0.202295
Control	Discovery	-0.350721	-0.610724	-2.08775	-0.417684	-1.33671	-0.443882	0.574615	1.71165	-0.597979	-1.35879	1.10992	0.631779	0.565487	0.720281	0.117159	0.0571763	-0.163858	-1.28918	-0.0152508	-0.401697	0.326732	-0.133731	-0.308943	-0.576473	-0.665847	0.264614	-1.11763	0.0525015	-0.217592	-0.674904	-0.823617	-1.25791	-0.158081	-0.899372	-1.03327	-1.32913	-0.389706	-0.788193	-0.127667	-0.553034	-0.504156	-0.558757	-0.803795	-0.382028	0.483242	0.208565	-0.703633	0.419987
BPD	Validation	-0.101193	-0.42453	0.660326	1.02333	-0.635394	0.150586	0.394882	0.921833	0.0338665	-1.85323	0.603434	0.01667	1.40809		-0.202504	-0.837181	0.0344499	-0.0492881	0.104853	-0.953959	0.145251	0.502623	-1.67294	-0.0206494	-0.413978	0.398859	-0.0333614	0.656188	0.475639	0.610754	-0.66331	-0.842747	-0.161792	0.462406	-0.546982	-0.746942	-1.19315	0.0714646	-0.147904	0.954722	-0.238133	0.151047	0.107068	-0.162811	0.116832	-0.320822	-0.748791	-1.45866
Control	Validation	-0.332413	-0.930781	-0.479615	0.317362	-0.0233198	-0.386991		0.39319	-0.248719	-1.18872	2.01594	0.0248396	-0.116709		-0.544945	-0.648892	-0.749145	-0.411259	-0.190245	-0.225091	-0.384345	-0.511411	-1.18878	-0.608474	0.463905	0.0849515	0.0722926	-0.517419	-0.225397	-0.600522	-0.320442	-0.207602	0.444065	-0.29443	-0.197061	-0.716037	-1.3452	-2.77962	-2.05665	0.121646	-0.240909	-0.214402	-1.12416	-0.657413	-0.718139	-1.084	-0.973106	1.77541
BPD	Discovery	0.0433131	-0.152938	-0.481556	-0.591764	0.982647		0.689277	1.72272	-0.00678942	0.610871	-1.26574	-0.593083	1.1279		-0.293812	-0.0109819	-0.0993549	-0.654946	0.718472	2.84261	0.312542	0.474455	0.156611	0.790987	0.190293	0.044101	0.285605	-0.284607	-0.115877	0.430996	-1.94331	-0.825373	0.6976	0.0231101	-0.935458	-0.279055	-1.77455	0.407976	-0.762185	-1.38393	-0.141693	-0.407894	-0.711623	-0.193411	1.90901	0.600832	0.02377	0.218354
Control	Discovery	-0.417186	0.185077	0.412532	-0.932749	-0.41007	-1.89891	-0.259726	-0.426082	-0.398711	-1.9234	0.148356	0.414574	1.84073	-0.213084	-1.21674	-1.32934	-0.613947		-0.246311	-0.536312	-1.41196	-0.837059	-1.29162	-1.38786	-1.10447	-0.828979	-1.72404	-0.356551	-1.21229	-0.889731	-0.204641	3.17491	-0.266722	-0.317725	-1.15002	1.35339	-0.019356	-1.14965	-1.12005	0.287868	-0.813656	-0.774092	-1.581	-0.235302	-1.0511	-1.41998	-0.0631531	-0.37826
BPD	Discovery	0.622018	0.360235	-1.62283	-0.698082	0.281106	-1.59855	0.285611		-0.213765	1.49149	0.030017	0.105369	-2.30874	1.65628	-0.633448	-0.731925	0.19346	-1.04241	0.186622	-0.865075	-0.437011	-0.916986	-0.472469	0.5132	0.394228	0.260171	0.0281231	1.15632	0.941693	0.793646	-1.08943	1.4008	-1.26046	2.02524	-0.654185	0.373539	0.477142	-0.736756	-1.41423	0.742029	-0.490674	-0.467892		-0.318003	0.572687	-0.0566695	-0.296047
Control	Discovery	-0.447542	-0.401822		-0.415744	0.350805	1.50665		3.72445	1.7696	0.277509	-0.305398	-0.624425	-1.3211	1.10452	-0.522896	-0.256453	-0.780243		-0.0663083	0.262644	-1.12559	-0.754629	-0.443366	-0.782616	-0.763062	-0.967666	0.49026	-0.51113	-0.624578	-0.330757	1.68756			0.188336	-1.08624		-0.752471	-0.885284	0.0102231	0.702897	-0.61943	-0.617075	-0.158528	-0.579834	-0.405933	-0.593213	-1.00648	0.464405
BPD	Discovery	0.24704	-0.717775	1.76342	-0.292609	-0.790559	0.0924404	-1.69017	0.0898681	0.0412227	1.92169	1.64573	-0.664989	-3.86248	0.819658	-1.27135	-0.248896	-0.288747	-0.381967	-1.7382	-1.74246	-3.27371	-1.18994	-1.11312	-0.162192	-0.266849	1.84403	-0.476062	-1.36086	0.919823	-1.17197	-0.535846		-1.489		-1.20277	0.350367	-0.957877	-2.08309	-0.892692	-1.47916	-0.630396	-1.9959	-0.170038	-1.12237	-0.479722	-1.7065	-1.88309	-0.666738
Control	Discovery	-0.00199088	-1.33509	-0.0477392	0.252517	-0.873904	0.0140663	0.250142	1.94647	-0.404041	-1.49656	1.01477	1.44121	-0.428203		-0.0857389	-0.292824	0.101299	-1.03821	-0.890598	-0.884818	0.691858	-1.37579	-1.09	-0.942905	-0.343062	-1.37059	-0.62347	0.00791056	0.813057	-0.761265	-0.907678	-0.432239		0.642184	0.0909709	-0.797081	2.25271	0.107454	0.399564	-1.23151	0.219768	0.388325	1.33293	0.446453	0.916312	3.54239	0.273812	0.51197
BPD	Discovery	0.575473	0.796298	0.591254	-0.712655	-0.569158	1.35638	0.465043	0.0006733	-0.442689	-1.61047	1.81102	0.576338	-0.221335		0.0856	-0.0799235	0.0669365	0.19148	0.573609	-0.95114	1.66155	-1.05908	-0.78149	-1.19188	-0.72981	-2.68437	-0.0759942	0.230986	0.74786	0.311073	-1.82341	-0.978862	-0.184746	-0.178118	-1.00315	-1.24109	1.12273	-0.712537	-1.06178	-0.85856	-0.839803	-0.355536	0.788003	0.0559993	-1.01774	-0.412993	0.303936	0.0944216
Control	Validation	-0.359835	-0.864971	0.261541	-0.878252	-0.505542	0.175684	0.50411	-1.60571	-1.55358	-3.52269	0.24718	0.674467	-2.00102	1.47635	-0.427478	-0.0897458	0.175512	-1.55402	-0.831395	-1.62585	-0.644549	-0.858331	-0.280693	-1.62587	-0.794623	-1.10012	-0.352401	-0.512618	-0.376434	-0.188227	-1.96133	-2.8384	0.139129	-0.132916	-1.90032	-0.361168	0.163918	-0.865977	-1.18434	-2.01794	-0.714438	-0.911691	0.020064	-0.505529	-0.451235	2.04849	-0.832024	-1.16782
BPD	Discovery	-0.0538661	0.565065		-0.0993309	0.496278	0.342377		0.352057	2.5986	0.718468	1.03907	0.0794282	1.01879		0.801506	0.757339	0.399315		0.522613	0.603182	0.797556	0.251611	0.156767	0.00213197	-0.594322	-0.0760666	-0.212408	0.302754	0.1891	0.543041	1.10328	0.00559123		-1.33661	1.45231	1.47826	0.519424	0.476037	0.444959	-1.1019	0.152809	-0.1844		0.0111012	-0.320541		0.253127	-0.760813
Control	Discovery	-0.491331	-1.02697	0.816331	-2.45621	-0.710284	0.383152			-0.95993	-1.47204	0.329023	-0.740126	-2.73474		-0.525249	0.404991	-0.893028	-0.762168	-0.917471	-0.458837	-0.692061	-0.42169	-0.955678	-1.10683	-0.769449	0.246126	-0.498675	-0.711398	-0.895091	-0.877884	-0.99047	-0.716142	0.415304	-0.0976265	-1.22052	-0.60229	-1.61789	-0.857979	-0.54701	-1.34012	0.190126	-0.737386	0.340632	-0.439354	-0.0949718	-0.769032	-0.519863	-0.980779
BPD	Discovery	0.329522	0.349546		1.73399	-0.623542	-0.830942	-1.35489		0.824212	1.523	-0.541144	-1.00985	-2.08313	-0.980004	-0.143047	0.0939221	0.436903	0.3655	-0.339417	-0.863327	0.538159	-0.493126	0.0845963	-0.456614	-0.970838	0.404844	-1.08152	-0.29967	1.22741	0.0806023	-1.20091	-0.371275			0.257688	0.374537	0.600093	-0.969614	0.526868	0.570739	0.491582	-0.241446	0.153948	-0.323298	-1.41264	1.48654	-0.0677796	0.564507
Control	Discovery	-0.676103	0.986262	0.269409	-1.33939	-0.61544	0.335513		0.0222105	-2.67886	0.517817	-0.991797	-0.622681	-2.57763	0.176643	0.181871	-1.32679	-0.928048	-0.387663	-0.271555	-0.437518	0.728912	0.264652	-1.27462	0.266075	-0.123084	0.375255	-0.90229	0.87071	-1.34552	1.16343	-1.11782	-1.4886		0.571636	-0.704892	-0.980405	-0.338728	0.217835	-1.01776	0.99223	-0.724437	0.0317318		0.29365	0.216339	-2.08523	0.182786	0.676899
BPD	Validation	-0.380586	0.632389	0.397222	-1.14007	1.40076	-0.0900473		2.3671	0.913784	1.55601	-0.0460082	-0.615664	-2.8246	-0.678468	-0.0842218	-0.00167237	-0.449777		0.314886	0.4293	-0.369392	-0.54412	-0.612697	-0.196768	-0.328514	-0.197218	1.01195	0.151333	0.562385	0.218814	0.820689	0.545594		0.833716	0.903356	-1.42082	-0.875235	-1.39397	0.00732543	0.957976	-0.144896	-0.222771		-0.224109	-1.10461	-1.48038	-0.808854	-1.08834
Control	Discovery	-0.376061	0.555984	-0.9822	-4.63332	-1.04843	-0.823075	1.40648	-0.142783	-2.34514	0.803161	0.93013	-0.393127	-0.954157	1.32252	-0.131264	-1.15198	-2.1651	0.187579	-1.02385	-0.177327	-1.21691	-0.472687	-1.17931	0.493391	0.308164	0.923012	0.129903	1.18363	-0.559755	0.604247	0.110641		-0.253118	-0.0114755	-0.519947	-0.980893	-1.50986	0.082155	0.796972	-0.278356	-0.286261	-0.432696	0.966634	-0.410685	-0.559055	-1.39579	-0.716155	1.51658
BPD	Discovery	0.205192	0.0958668	-0.489732	1.39869	0.181544	2.21186			1.04504		-2.54355	-0.730051	-1.51432		0.704466	-0.040579	-0.691625	-0.933825	0.337656	-0.167506	-0.924531	-0.139614	-0.622974	0.869912	0.73043	0.708993	1.76269	0.417045	0.341767	0.777357	1.0184		1.16273				-1.42459	0.809686	-0.35957	1.50302	0.979093	0.701244	0.27566	-0.362934	3.02754	2.11322	-0.452689	-0.416249
Control	Discovery	0.222673	-0.512754	-1.44181	-0.574664	0.0432406	1.49965	-0.507409	0.124412	-1.73754	1.57385	-1.18554	-0.645179	-2.35329	0.588329	-0.464181	0.198029	0.00850225	-0.902587	-0.455261	-0.471103	-1.22461	-0.720466	-0.245465	-0.192559	-0.598752	0.766693	-0.397329	-0.824611	-0.156414	-0.685485	-0.495919	0.0078313		-0.316311	-0.229949	-0.159635	0.904369	-0.807591	1.04267	0.611914	0.380255	0.0851415		0.878317	2.43109	2.09035	-0.221452	0.962921
BPD	Discovery	-0.197366		-1.23388	-0.906159		-0.0845824		-0.517137	-0.00784727		1.19186				-0.585414	0.391836	-0.376815	-1.55673	-1.25588	0.416397	-0.343571	-0.33292	-0.191549	0.430851	0.227804	1.31618	0.921386	0.706913	1.48115	1.31166	2.52178	-0.482982			0.840873		0.918184	-0.442195	1.00239	2.31382	1.30928	0.967688	0.296357	1.46658	0.896607	-1.28872	0.884415	-0.431344
Control	Discovery		-1.85909	-0.999559	-1.15455	-0.694962	-0.470146					-0.0920974				-0.324421	0.540138		-0.144968	-1.00533	-1.02731	-2.69791	-1.32449	-0.56061	-1.00728	-1.79249	-0.718296	-0.996705	-1.82452	-0.0353229	-1.62729	-0.0404594			-1.35331		-1.07534	-1.27508	-0.00813641	1.09065	-1.03885	-0.129076	-1.41148		-0.806278	-1.27093	-2.02655	-2.07387	0.862271
BPD	Discovery		-0.780545	1.05922	2.21129			-0.684039		-0.314395	-0.853965		-1.21906	-0.81562	-0.041813	1.01119	0.99365	0.797886	-1.15582	0.295946	-0.38058	-0.295323	0.745127	-0.211374	-0.20297	-0.10546	0.759953	-0.0254093	-0.413018	1.93317	-0.172244	0.357887		0.171231	-0.331911	-0.19664	1.44461	-0.375237	-0.583829	1.25353	-0.529838	0.465944	0.180546		0.208903	1.72201	2.79435	0.256502	-0.686521
Control	Discovery	-0.763745	-0.492494	-0.633517				0.647856	-2.01173	1.14775	0.515608		-1.27283	-1.67201		-0.439441	-0.660788	-0.622554	0.283377	0.201012	-0.832048	-1.12717	-0.694723	0.274854	0.124779	-0.292598	-0.995418	-0.0691455	-0.235676	-0.25246	0.0098782	1.28642		-1.50066	2.75063	0.152973	2.95527	-0.400721	0.0440919	2.44173	-0.154719	-0.206157	-0.687944	-0.188426	-0.351448	-1.30488	2.22547	-0.938991	0.0543633
MDD	Discovery	-0.300893	0.887401	4.47905	0.418453	0.18402	-0.182332		-0.349974	0.300664	1.13121	-0.796247	0.498314	0.557629	-0.637426	0.468656	0.0304776	0.0983593	1.41972	0.845082	0.156693	-0.148678	-0.469824	0.674694	0.557119	-0.468556	-0.222376	-0.28186	0.105022	0.580058	0.383407	-0.387517			1.60891	-12.8336	-0.644189	0.581872	0.165033	0.343874	-0.488818	0.173502	0.135028	0.426406	0.444559	0.106278	-0.0100725	0.96202
MDD	Discovery	0.269954	-0.514277	0.667236	0.13061	1.48431	2.18964		-13.7125	1.37565	0.867075	0.728157	-1.80936	-1.76486		-1.26303	-0.453386	-0.861039		-0.554381	-0.383393	-0.542138	-1.02006	0.00897657	1.34235	1.21219	1.06841	1.75754	0.280814	1.9673	0.944644	2.25542	0.724432	0.266594	-1.02163	1.79051	-0.120334	-1.44963	-0.680872	0.402111	-1.73882	-0.60315	-1.42355	0.408096	-1.00812	-0.788244		-1.09124	0.839602
MDD	Discovery	-0.484855	-0.665286	-0.17654	0.175813	-1.11654	-0.517808	0.669216	2.26703	-0.643636	-0.420609	0.35134	-0.561506	-2.64626	1.72424	0.488263	0.397043	1.25868	-0.30617	-1.59436	-1.24354	-1.24054	-1.77997	-0.783123	-1.08242	-1.06328	-1.17332	-0.385735	-0.208338	0.787056	-0.836796	-2.00187	-1.05236		-0.272134	-1.4317	-0.315099	-0.434006	-1.66844	-0.828728	-2.06165	0.365302	-0.265388	0.138161	0.234035	0.451302	-0.410598	0.17986	-1.53148
MDD	Validation	0.868462	0.759226	0.113079	1.21887	-0.101822	0.0632583		2.07902	0.00550343	0.229055	0.151656	-0.216038	0.858387	0.166798	0.993541	0.549706	0.659585	0.864178	-0.213716	-0.45279	0.911565	-0.368242	0.705389	-0.0246233	0.618286	-1.10205	0.371232	-0.20501	0.606886	-0.633315	-1.58152	-1.04675		-0.455087	-0.487344	1.25923	-1.33667	-0.0868612	-0.313815	-1.32747	0.16186	0.135362	0.391905	-0.476815	0.492471		0.702127	1.33741
MDD	Validation	-0.716829	-0.285728	-1.11386	-1.39516	-0.443963	-0.869602		0.579934	1.50538	-2.85281	-1.58513	1.07593	2.88473	0.387963	-0.291419	-0.476916	-1.05759	-1.45929	0.232332	0.0252534	-0.630691	0.437418	-1.10691	-0.274113	-0.493372	1.7237	0.124595	0.631936	-0.367456	0.0878203	-0.483295			-0.471534	1.28288	1.4529	-1.28257	-0.901245	-0.932198	3.02163	-0.628758	-0.571019	-1.47688	-0.854335	-0.6074	-0.423498	-1.34761	-0.999226
MDD	Discovery	0.743616	2.44706	-1.03416	-0.20741	0.727875	0.63255		0.560712	0.607317	-13.3247	2.35966	0.288292	0.0254961		-0.125411	0.655952	0.802791	-0.0105154	1.12483	1.06975	1.72098	0.854194	1.06837	1.09783	0.185303	-0.256841	-0.0945927	0.899166	0.204678	1.0751	0.331302		0.0662512	0.155873	0.800061		1.86135	0.174244	0.278822	1.0486	0.811254	1.11698	1.46309	1.16541	-0.235593	-1.50744	1.65431
MDD	Validation	-0.14383	-0.176017	1.89469	1.13225	-0.637034	0.305344	0.809834	-0.256527	-2.65198	3.93269	0.932053	-1.12505	-1.1998	0.298237	-0.823345	-1.18474	-0.225744	-1.32607	-0.898891	-0.491314	0.425285	0.805167	0.0812499	0.260982	0.61397	0.685306	0.269197	0.401042	0.396168	0.296859	-1.45483	2.35511	0.321013	-1.15715	-0.420925	-1.20341	-1.11867	-1.15651	-1.8617	-0.436032	-0.774458	-0.395698	0.687913	-1.18919	-0.433541	-0.126497	-0.814301	0.622468
MDD	Discovery	-0.800592	-0.408736	-0.0456117	-0.912251	-1.22128	0.677624	0.768368	1.53961	-0.592812	-1.3593	0.376119	-0.398133	5.2088		0.375233	0.818062	0.530214	-0.692307	-0.162804	-0.805899	-0.021624	0.44552	1.1096	0.170789	-0.750079	0.909238	0.270385	0.0890871	0.660905	-0.187419	-1.34389	-1.26124			-0.430762		-0.616209	-0.739011	1.11558	0.900273	0.554282	0.281265		-0.0939121	0.235981	1.50956	0.88673	-0.136246
MDD	Discovery	-0.339992	-1.59578	-0.89859	0.321101	-1.05747	-1.31652			-0.723519	-1.20305	-0.767439	2.68453	-2.7875	1.80585	1.13639	-0.431878	0.408947	0.384535	-0.395927	1.33919	2.09974	1.21752	-0.707203	1.43535	1.3699	1.07759	0.618037	-0.256553	-0.289513	0.0143639	-1.08087	-1.47773		2.90732	1.19212	-0.698764	1.00252	0.4176	-0.842897	1.86915	0.412628	1.24776		-0.0698793	-0.0253364		-0.358012	2.45103
MDD	Discovery	-0.100351	0.867799		2.7433	1.34132	-0.0657772		1.72022	1.31769	1.8282	2.91666	-2.21452	-3.04693	0.125446	0.791874	1.30109	1.40371		1.67416	1.17627	1.30889	2.93031	0.63995	1.92048	1.22065	2.3452	2.64587	1.38164	1.80166	1.80698	1.13413	0.971774			1.72771	1.29136	3.02356	6.34308	1.86181	2.29569	1.55621	1.7477	2.82534	1.47967	1.39788	1.49805	2.30528	1.28682
MDD	Discovery	-0.241846	0.658769	0.137936	1.81978	-0.263531	-1.31498	0.00667083	5.03101	1.38486	-0.662679	0.823551	-1.99877	-2.14661	-1.12262	0.286277	-0.822761	-0.00237267	1.26791	0.37202	0.816574	1.1898	0.10888	-0.158661	-0.25926	0.54489	-0.323196	0.243151	1.13554	0.318519	1.34961	0.620418	0.198415		-0.0458759	-0.576927	-0.786485	1.21816	3.34518	0.659857	1.52248	0.552632	0.725477	1.93641	0.840616	0.508478	0.690312	1.62504	0.0549639
MDD	Discovery	-0.101795	-0.307084		-0.114156	-0.221821	1.0234			-1.16	-0.0178923	2.22709	-0.0121525	-2.68158	1.34026	1.71704	-0.332969	0.0988432	-0.231778	1.4575	0.511462	2.45331	0.849839	0.277747	0.237182	0.478861	0.870482	0.860998	0.546383	0.858732	0.195208	-1.33643	2.59903		0.594718	-1.23298	-0.603984	0.522369	-1.35078	-0.84677	0.424286	-0.0938838	0.0859151	3.11117	0.0807195	0.0167908	1.83593	-0.175446	0.420742
MDD	Discovery	-0.548365	-0.169792	-1.81055	0.134091	-0.424364	2.15932			1.2705	2.5267	-1.23291	-1.24124	-0.0575497	0.087351	0.390926	-0.407883	-1.24452	0.0895256	0.661946	-0.0346296	-0.77648	0.752924	-1.12602	0.223702	0.230578	1.49974	0.242895	-0.143927	0.0463071	0.240721	1.85565				0.259691	-1.12508	-0.487597	-0.726429	0.288538	-0.248057	-0.479054	-0.6862	1.13722	-0.670347	0.951234	0.251943	-0.167486	1.84919
MDD	Discovery	1.02404	1.32991	1.7326	0.102036	1.02813	0.52451		4.44489	-0.192869	-0.162707	0.193066	-0.375578	-1.25572	1.79264	0.375767	0.928941	1.1324	5.78935	1.42585	1.47775	2.01676	1.65591	0.649624	0.572841	1.04556	0.975835	1.19115	1.93799	2.53554	1.70382	1.16287		0.614299	-0.108971	1.48064	-0.430848	1.42066	1.0527	2.62685	3.95751	1.27097	1.99102		1.78144	1.03166		2.00995	0.936424
MDD	Discovery	-0.973537	-0.958102	-0.819148	0.156501	-1.83283	-1.69882	-1.38617	1.10803	0.107734	-0.85973	0.116191	-0.822892	1.05043	1.80467	-0.381514	-0.826795	-0.743167	-0.264262	-0.623344	-1.84483	-1.15017	-0.423621	-0.890674	-0.696487	-0.652008	-0.367986	-0.932819	-0.82834	-1.00823	-1.43802	0.648351	1.55508	-0.550201	-1.09174	-2.24262	-1.18969	-1.72855	-1.93159	-1.11667	-0.269733	-0.986879	-1.15492	-0.883846	-1.34578	0.0979353	0.280601	0.0839052	-1.2433
MDD	Validation	-0.602427	-1.57828		-0.97446	-0.697943	1.03935	0.0158515	-1.27397	-1.08471	0.0547134	0.402447	-0.00311754	0.530771	-0.351031	0.947168	0.812175	0.155123	-1.08455	-1.90637	-1.93443	-0.502101	-1.09379	0.231842	-0.405359	-1.37753	-1.86922	-0.713048	-2.27226	-0.171128	-2.44263	-0.937982	0.402594	-0.302074	-0.159402	-0.40657	0.0510974	-0.543705	-2.65559	-0.39856	-1.08793	-0.183922	-1.36344	-0.0826276	-1.92899	-1.39134	1.30676	-1.19494	2.17252
MDD	Discovery	-1.47681	2.05847	-0.391723	1.41111	-0.505636	0.13513		-0.303202	0.628443	-1.64798	1.4246	-1.32421	-3.27659	-1.15172	0.176828	-0.0486282	-0.337755	-0.444528	0.774178	-1.12287	0.200434	-0.00236699	-1.15189	-0.849904	-1.47144	-0.553547	-0.489414	1.5266	0.573112	2.66987	1.88315		0.581361	-0.588451	0.471351		0.413891	1.36344	0.298633	0.945403	-0.473011	-0.15392		0.252358	-0.719446	0.579073	0.942754	-3.28131
MDD	Validation	-0.0723541	0.324592	0.787876	-0.0607972	0.0606433	0.768253	-0.170502	-14.358	1.49032	0.720868	-0.916989	0.22855	-0.652987		-1.29412	-0.847418	-0.0652779		0.246392	0.480226	-1.38644	0.683604	-0.630728	-0.219866	-0.181336	1.2666	0.179422	0.572757	-0.148965	0.15327	-0.277968		0.368174	0.349424	0.721297	1.60681	-0.00110067	-0.936967	2.33182	-0.048682	-0.813046	-0.291948	-1.81173	0.0017581	1.16431	-0.793145	0.479529	-0.188545
MDD	Discovery	-0.813379	-0.433793	-0.0584613	1.03237	-0.177721	0.873941		-14.5255	0.798723	0.960717	0.21765	-2.50734	-2.55695	-4.0571	1.28061	2.27896	0.984071		1.55281	0.100307	0.150459	1.55789	1.21279	0.301974	0.00476727	1.43523	-0.629596	0.207742	0.289346	0.352582	1.56018		-0.0828318	1.45491	3.4458		0.768161	1.9036	2.67845	-0.0522566	1.06022	0.514633	-0.821876	1.08556	1.55984	3.73476	0.295482	-2.34158
MDD	Discovery	0.777241	-0.163574		1.66248	0.339993	0.656782	0.249374	-13.4384	-0.432252	-12.5355	0.982646	0.262054	2.36382	1.38805	0.772487	0.445723	0.370791		-0.49577	-0.350947	1.3025	1.13783	1.33346	0.839121	1.64255	1.00698	0.839047	0.224219	1.27482	0.276331	4.53129		-0.268266	0.621119	0.187187	2.92056	0.384428	3.05338	2.29242	0.764331	0.59638	0.997353	0.674827	0.861524	0.0429629	2.67306	1.14558	-0.325939
MDD	Validation	0.288322	-0.025934	-0.552395	1.22391	-0.407357	-1.40539	-0.906779	0.842587	-0.544717	0.373321	0.281593	-0.275766	-0.727741	-0.83815	-1.19891	-0.952696	-0.944536	-1.19824	-0.429175	0.0895292	-0.286601	-0.253225	0.0667687	-0.0367349	-0.678797	0.598873	-0.340287	-0.595004	-0.142388	-0.205839	0.189569	0.802529		-0.99749	-0.566281	0.427822	-0.353447	-0.0968218	-0.0356128	0.280971	-0.480892	-0.661132	-1.96321	-0.539335	0.390354	3.39567	-0.0320533	0.558809
MDD	Discovery	-0.170962	0.215291	0.768883	-0.884966	-0.116248	-0.259856		1.01915	0.379551	3.65872	0.387281	0.743175	-0.824024	-0.763304	-0.824054	-0.487016	-0.29658		0.176851	0.22005	1.1161	0.355214	-0.951463	-0.0224178	0.409197	0.929046	0.713663	0.613606	-0.412982	0.338081	-0.710303	-0.940776			2.71101	0.614331	0.37571	0.763331	-0.146746	2.31293	-0.334724	0.022312		0.242335	0.496004	0.0376777	0.180869	0.556373
MDD	Discovery	1.54449	1.45727	2.09456	2.59193	1.96743	1.30086			1.76816		1.32622	-1.289	3.59537		1.60513	0.617761	2.50531		1.29005	2.7692	2.07947	1.95507	0.734868	1.31368	2.58389	1.43881	1.23518	3.3825	2.47815	1.50394	0.182512		0.432019		1.13373	-0.289622	2.33835	0.906375	2.00451	1.27263	1.29325	2.23952		1.64253	2.18541	-0.576162	0.699991	0.408191
MDD	Validation	-0.499365	-1.36574	-1.32032	-1.30526	-0.625237	-0.547103	-1.24361	-0.591688	2.59692	-2.24789	0.0524215	-1.27526	0.663142	0.828722	0.48188	0.281901	-0.820939		-1.41035	-0.996135	-0.89012	-0.600503	1.00702	-1.02732	-1.3162	-0.970224	-0.895167	-1.82637	-0.635284	-1.30531	2.84609		-0.128903	-1.42014	-0.563509	1.03016	-1.52676	-1.33902		0.448758	-0.995715	-1.54758	0.633175	-0.903436	-1.16197	-0.569038	-0.965354	-0.00797969
MDD	Discovery	-0.173229	-0.527644	-0.614006	-2.41441	-0.671118	-0.640578		-0.39396	0.998375	1.132	-3.4257	-0.190159	2.93543	0.58409	-0.97425	0.455672	-0.151209		-1.53908	-0.0141931	-1.2884	-0.910744	0.0333764	-0.55185	-1.04861	-0.276842	-1.93474	-1.52889	-1.24986	-1.34095	0.66641	0.109915		-0.550949	0.446963	-0.0339762	-0.0433816	-0.213632	0.719657	-0.819681	-0.417651	-0.785039	0.391652	-0.423214	-0.628072	-0.320275	-0.269006	-0.540857
MDD	Discovery	-0.444063	-0.905678	-0.242041	0.519233	-0.0415522	-0.853983	-0.306121	0.00928509	-0.733641	1.8466	1.47866	-1.8204	-1.92663	0.417604	-1.4882	-0.734826	-0.407885	1.68518	-0.792176	-0.412486	-0.683566	0.403806	-0.719884	0.153405	0.29953	1.00628	1.34326	-0.66219	-0.256436	-0.466254	0.361698			-1.00519		-0.435264	0.330857	0.384458	-0.0148673	2.54085	0.0275393	-1.0135	-0.531164	-0.565116	-0.232067	-0.96436	-0.92798	1.09775
MDD	Discovery	0.175522	0.88168	1.21376	-0.523933	1.26113	0.522882	-0.926161	1.44018	1.41877		2.59048	-1.65807	-1.83093		-0.156406	0.0616444	-0.539278		1.24263	0.621657	0.164092	0.636909	-0.640391	0.760616	2.01464	1.76781	1.70542	1.4048	1.25041	1.61628	1.95055	0.400117	-0.624318	-0.0390648			-0.282101	1.69082	5.88058	1.39816	0.642095	1.25695		1.14323	0.178964	-0.317883	0.950013	0.6624
MDD	Discovery	0.320248	-0.45307	-1.69233	-2.55104	-0.448665	0.208566		1.37824	-0.806661	0.133842	0.547007	0.0112964	0.523873	-0.40681	-0.347699	-0.0361299	-0.413845	-1.61291	-0.626118	-0.618995	-0.775603	0.396572	0.476685	-0.330091	-0.673953	2.68297	0.31745	-0.61981	-0.718964	0.615436	-0.583761			-0.239933			-1.26807	0.823931	1.18139	-0.42553	0.344681	-0.42242	0.816928	-0.24341	-0.689312	-1.03858	0.0499707	-0.383566
MDD	Discovery	-0.448542	-1.19181	-1.75062	0.97172	-0.57813	-0.283144	-0.873173	0.704598	-0.205523	-2.0592	-1.65732	0.153957	-0.276018	0.573738	-0.34701	0.198572	-0.205066	-0.723207	-1.16404	-1.91685	-0.8719	-0.638157	-1.03247	-1.0989	-0.491093	-0.683057	-0.566521	-0.787467	-0.0426509	-0.805343	0.717348	-0.734015		2.08441	0.370482	-0.560822	-0.76339	-0.494456	0.70542	-1.1602	-0.296745	-0.826761	0.732071	-1.09462	0.116704	-1.53342	-0.315626	-1.46498
MDD	Discovery	0.0365105	-0.361613	-0.378584	-0.530923	-0.637161	-0.695381		0.770371	1.23361	1.76308	-0.117499	-0.466836	-1.19633	0.233332	-0.533627	-0.772845	-0.518151	-0.138629	-0.792964	-0.0894017	0.102613	1.09034	0.593738	0.396015	0.733512	0.455612	0.603729	-0.614372	-0.243036	-0.306362	0.686977			0.933616	1.1582	-0.960977	-0.561689	0.384754	1.21476	-1.75844	-0.0440909	-0.0966071		-0.59743	-0.859265	-1.52917	0.0314902	1.08655
MDD	Validation	-0.504941	-0.708005	-0.526466	-1.26224	-0.184281	-1.20253		-0.131078	1.05416		-0.810466	-1.57649	-3.35195	-0.340084	-0.788203	-0.836559	-1.3665	-0.0901094	0.331122	-0.341543	-0.214042	0.213332	-0.910798	0.0448737	0.24727	0.258197	-0.475356	0.293369	-0.373827	1.27103	2.19698	0.547601	-1.11719	-0.758129	-0.597587	-0.649674	0.0100295	0.797769	1.66515	0.212325	-0.0230541	-0.218548	-1.38944	0.054729	-0.362077	1.02803	-0.207271	-0.594251
MDD	Discovery	-0.860335	-0.807391	-1.99805	0.289591	-0.216217	-0.514425		-0.396454	-0.668891	0.00255738	0.182431	-2.05525	2.94252		-0.315997	-0.675095	-1.4972	0.885307	0.273955	-0.376929	-1.61301	-0.386564	-0.201135	-0.119545	-0.617206	1.13624	-0.698725	-1.59084	-1.85426	-0.853665	0.843796			-1.6449	0.506436	0.345006	-0.790235	-0.197814	-0.455743	-0.820231	-0.462344	-0.464737	-1.43145	0.215025	-1.36022	-0.748616	-0.290358	-0.531647
MDD	Discovery	0.0277094	-0.211807	-0.957874	0.238569	-0.740965	-0.479766		0.0885657	-1.35769	0.649494	-0.129447	0.417078	0.264125	0.578692	-1.42343	-1.10552	-1.21028	-1.39443	-0.117647	-0.0328978	-0.761012	-1.03554	-0.806002	0.153467	-0.634814	0.134227	0.629717	-0.791356	-1.24253	-0.943378	-0.429563	0.428563		-1.0764	-0.171632	-0.845418	-1.7376	-0.711638	-0.326872	-0.5865	-0.452576	-0.605874	0.788781	-0.717623	-0.542124	-2.11812	-0.645978	0.280567
MDD	Validation	0.0166534	-0.263614	-0.652974	0.681113	0.00598908	0.0594525			0.452138	-0.0508303	1.4808	-1.51612	-1.47544	-2.60319	-0.085306	-0.511573	-0.570934	2.40591	0.418946	-0.0887014	-1.39581	1.40614	-1.16016	0.419794	0.588608	1.97492	-0.0662602	0.0718511	1.2458	0.290305	2.81437	3.61783		1.29309	0.466767	1.74555	0.741122	-0.935029	1.52063	3.12404	-0.208627	-0.460902		-0.958254	-0.401924	1.17818	-0.761008	3.97776
MDD	Discovery	-1.07964	-0.424856	3.67873	-2.9906	-0.205294	0.214765		-0.0934018	-1.26653	1.95225	-1.91087	2.05774	-0.450578		-1.45844	-0.831376	-1.24732	-1.66605	-0.560568	-0.409406	-1.25231	-0.696843	-0.783563	-0.510639	-0.481812	-0.349221	0.292294	-0.277127	-1.59803	-0.413322	-1.28188		-0.707172	0.197464	-0.100892	-1.20191	0.028551	0.20849	0.0823218	-0.529173	-0.603686	-0.524815	-1.54753	-0.702411	0.541467	-0.685034	-0.94548
MDD	Discovery	-0.684091	0.536632	-0.0860558	0.36837	0.501078	-0.0371975			-0.627205	0.596371	-1.39652	-0.114195	-0.908623	0.0731484	-0.112593	0.250136	0.4819	1.16471	0.334164	0.501574	-1.80461	-0.825731	-0.0731762	-0.159338	-0.4212	-11.589	0.548591	0.434291	0.149564	0.270243	0.0932335			-0.889656	0.347975		0.723917	0.0628067	-0.462373	-0.472084	-0.425035	-0.137396	0.84988	0.516645	-0.415704	-0.763823	-0.484368	-0.744938
MDD	Discovery	0.225855	0.266079	0.925033	1.20058	1.00127	0.416416			0.571531		1.70833	-1.43476	-0.168028	0.536887	0.0329746	0.11249	-0.247909		0.88583	0.619492	2.88006	2.53557	0.83192	1.58051	2.83659	1.23639	1.00905	-0.0941933	-0.652095	0.971145	4.9619		-1.28995	-0.520051	2.72386		2.83666	1.39864	-0.12151	-0.599787	0.802925	0.772661		0.9133	0.971574	2.42838	0.222394
MDD	Validation	-0.359535	-0.75156	1.22479	-0.911736	-0.138612	-1.90601		-0.132634	0.0986471	-0.189634	-0.993782	-1.2794	-1.81361	-0.227639	-0.31518	0.287905	0.568217	0.722034	-0.0668632	0.167244	-0.406117	1.83698	1.34416	0.490176	0.389965	1.50719	-0.889885	-0.363341	0.682445	-0.323043	0.881391	0.778204	1.18383	0.228179	0.242458		0.652129	-0.571188	-0.562878	0.401177	0.00394194	-0.6514		-1.0604	0.0510619	-2.08643	-0.611918	0.592773
MDD	Validation	0.166307	-0.185758	-0.476017	0.727415	0.625411	0.257182		0.895219	-1.16464	-0.465379	1.1345	0.585605	-0.244208	-1.64401	-0.167216	-0.0190231	-0.83981	0.754557	-0.0637272	-0.349518	-0.3073	-0.448745	-0.906661	0.515534	-0.116022	-0.0192643	0.18525	0.354194	0.608239	-0.201924	0.734764	-0.568729	-2.05637	-0.0708139	2.96512	0.543156	-0.222378	0.61368	0.158151	0.877516	0.0384765	-0.148595	0.465061	0.131018	0.85046	1.05891	-0.474641	-0.387211
MDD	Validation	0.62763	0.79416	-0.419559	0.353163	1.62821	-0.363096			-0.892024	0.689435	0.186984	-0.455669	-0.115042	-1.54273	1.5198	0.945764	1.10942		0.820579	0.321917	1.19318	1.31431	1.20308	0.428282	1.22245	0.799287	-1.41224	0.605152	0.779309	1.08309	0.50109		0.255915		-0.251236		0.194964	-0.258212	0.569552	0.13615	0.862067	0.820335	1.90405	0.577487	0.739689	-1.52048	0.219149
MDD	Validation	-0.259629	-0.281838	-1.33332	1.68121	0.39962	0.208492			0.0393333	1.33008	1.91159	-0.75152	-0.126365	-1.03547	1.0972	0.443249	0.451335	-0.325463	0.116335	0.316713	-0.266488	0.603195	-0.322492	-0.304678	0.284077	3.05951	0.131107	-0.361149	-0.691135	0.0306369	-0.411454			-0.79225	2.16972	-0.371581	-1.27235	0.474625	0.215783	0.590263	0.436706	0.899119	-0.141857	0.630873		1.87166	-0.0683304	-0.372769
MDD	Discovery	-0.808667	-0.0411835	0.449621	0.888817	-0.822103	-0.327397		0.821273	0.200377	-0.783713	0.341274	-0.706273	1.79176		0.52903	0.120722	-0.367649	0.71844	0.565383	-0.173637	0.074041	1.27269	-0.156005	0.137721	0.267882	1.8921	-0.219763	0.875665	0.628369	1.52042	-0.0451772	-0.560158	0.945321	0.869247	0.889823		1.75731	0.631822	-1.07114	0.736785	0.0555482	0.332893	-0.446482	0.296971	-0.848899		0.452381	-0.885599
MDD	Discovery	-0.0944533	0.0108431	0.467831	0.892582	-0.36318	0.323117	2.25021	0.0270216	-1.12241	0.958039	-0.068388	-0.118511	-1.27949	-1.8637	0.844688	0.259197	0.251037	-0.726599	-0.227881	-0.407867	0.876055	-0.862428	-0.521959	-0.054125	0.656918	-0.486126	0.724618	-0.21016	-0.160118	0.375257	1.76683			2.10007	0.227658		0.729372	0.662094	2.17569	-0.577557	-0.376474	0.103428		-0.27914	-1.15448	2.14934	-0.0813061
MDD	Validation	0.29577	-1.3536	-1.33377	0.426231	-0.17199	0.202998	-0.173817		2.52479	-1.49259	-0.230372	0.825818	0.656119		0.516704	0.565456	-0.217624		0.41862	-0.805699	0.74796	0.225829	0.916418	-0.442871	-0.0853912	1.91319	-1.2928	-0.341328	-0.411454	0.253026	2.54685			-0.581572	0.403762	0.311259	-0.892544	1.79378	-12.3512	-1.76287	-0.254311	-0.926415	-0.73239	0.223697	-0.441276	2.98874	-0.0568734	-0.67803
MDD	Validation	0.106929	-0.100688	-0.20549	0.444074	0.0159952	-0.518735	-0.811008	1.20847	0.884508	5.42082	0.591612	-0.00045292	-2.38948	1.62773	-1.15977	-0.573097	-0.340304		0.4731	0.712398	-0.0822985	-0.651688	0.487087	0.365618	0.614927	0.0429376	-0.388446	0.320121	-0.133262	0.915192			1.32896	0.28659	0.756266	-0.353184	2.72602	1.48661	2.49004	0.00433418	0.11007	0.542575	-2.29149	-0.0302084	-0.258118	-0.666245	-0.787251	0.0656561
[truncated: 23 more columns]
